# Supplementary material for: 2,5-Bis{[(–)-(S)-1-(4-methyl­phen­yl)eth­yl]imino­meth­yl}thio­phene
Source: Acta Crystallogr Sect E Struct Rep Online. 2013 Aug 14;69(Pt 9):o1428. doi: 10.1107/S1600536813021685 (PMC3884388; doi:10.1107/S1600536813021685)
Supplement: Supplementary file 1 [file e-69-o1428-sup1.cif]

##############################################################################
#                                                                            #
# This CIF contains the data in a paper accepted for publication in          #
# Acta Crystallographica Section E. It conforms to the requirements of       #
# Notes for Authors for Acta Crystallographica Section E, and has been       #
# peer reviewed under the auspices of the IUCr Commission on Journals.       #
#                                                                            #
# Full details of the Crystallographic Information File format               #
# are given in the paper "The Crystallographic Information File (CIF):       #
# a New Standard Archive File for Crystallography" by S. R. Hall, F. H.      #
# Allen and I. D. Brown [Acta Cryst. (1991), A47, 655-685].                  #
#                                                                            #
# The current version of the core CIF dictionary is obtainable from          #
# ftp://ftp.iucr.org/pub/cif_core.dic.                                       #
#                                                                            #
# Software is freely available for graphical display of the structure(s)     #
# in this CIF. For information consult the CIF software page                 #
# http://www.iucr.org/resources/cif/software.                                #
#                                                                            #
# This file may be used for bona fide research purposes within the           #
# scientific community so long as proper attribution is given to the journal # 
# article from which it was obtained.                                        #
#                                                                            #
##############################################################################
data_I
_audit_creation_method     SHELXL-2013
_chemical_name_systematic
;
2,5-Bis{[(-)-(<i>S</i>)-1-(4-methylphenyl)ethyl]iminomethyl}thiophene
;
_chemical_name_common     ?
_chemical_formula_moiety     'C24 H26 N2 S'
_chemical_formula_sum     'C24 H26 N2 S'
_chemical_formula_iupac     'C24 H26 N2 S'
_chemical_formula_weight     374.53
_chemical_melting_point     423
_symmetry_cell_setting     orthorhombic
_symmetry_space_group_name_H-M     'P 2 21 21'
_symmetry_space_group_name_Hall     'P 2bc 2'
loop_
    _symmetry_equiv_pos_as_xyz
    'x, y, z'
    'x, -y, -z'
    '-x, -y+1/2, z+1/2'
    '-x, y+1/2, -z+1/2'
_cell_length_a     6.278(3)
_cell_length_b     7.900(3)
_cell_length_c     21.500(7)
_cell_angle_alpha     90.00
_cell_angle_beta     90.00
_cell_angle_gamma     90.00
_cell_volume     1066.4(7)
_cell_formula_units_Z     2
_cell_measurement_reflns_used     71
_cell_measurement_theta_min     4.19
_cell_measurement_theta_max     12.30
_cell_measurement_temperature     298.0(10)
_cell_measurement_pressure     101(2)
_exptl_crystal_description     plate
_exptl_crystal_colour     Colourless
_exptl_crystal_size_max     0.50
_exptl_crystal_size_mid     0.32
_exptl_crystal_size_min     0.10
_exptl_crystal_density_diffrn     1.166
_exptl_crystal_density_meas     ?
_exptl_crystal_density_method     'not measured'
_exptl_crystal_F_000     400
_exptl_absorpt_coefficient_mu     0.162
_exptl_absorpt_correction_type     psi-scan
_exptl_absorpt_process_details     '(XSCANS; Siemens, 1996)'
_exptl_absorpt_correction_T_min     0.754
_exptl_absorpt_correction_T_max     0.985
_exptl_special_details     ?
_diffrn_ambient_temperature     298.0(10)
_diffrn_radiation_type     MoK\a
_diffrn_radiation_wavelength     0.71073
_diffrn_radiation_source     'fine-focus sealed tube'
_diffrn_radiation_monochromator     graphite
_diffrn_measurement_device_type     'Bruker P4'
_diffrn_measurement_method     '2\q/\w scans'
_diffrn_detector_area_resol_mean     ?
_diffrn_reflns_number     3046
_diffrn_reflns_av_R_equivalents     0.0663
_diffrn_reflns_av_sigmaI/netI     0.0463
_diffrn_reflns_theta_min     1.894
_diffrn_reflns_theta_max     25.048
_diffrn_reflns_theta_full     25.242
_diffrn_measured_fraction_theta_max     1.001
_diffrn_measured_fraction_theta_full     0.976
_diffrn_reflns_limit_h_min     -7
_diffrn_reflns_limit_h_max     5
_diffrn_reflns_limit_k_min     -9
_diffrn_reflns_limit_k_max     9
_diffrn_reflns_limit_l_min     -25
_diffrn_reflns_limit_l_max     25
_diffrn_standards_number     3
_diffrn_standards_interval_count     97
_diffrn_standards_interval_time     ?
_diffrn_standards_decay_%     2.5
loop_
    _diffrn_standard_refln_index_h
    _diffrn_standard_refln_index_k
    _diffrn_standard_refln_index_l
    1 -1 -3
    1 1 -3
    1 1 1
_refine_special_details     ?
_reflns_number_total     1767
_reflns_number_gt     1352
_reflns_threshold_expression     I>2\s(I)
_refine_ls_structure_factor_coef     Fsqd
_refine_ls_matrix_type     full
_refine_ls_R_factor_all     0.0781
_refine_ls_R_factor_gt     0.0519
_refine_ls_wR_factor_gt     0.1275
_refine_ls_wR_factor_ref     0.1554
_refine_ls_goodness_of_fit_ref     1.063
_refine_ls_restrained_S_all     1.063
_refine_ls_number_reflns     1767
_refine_ls_number_parameters     125
_refine_ls_number_restraints     0
_refine_ls_number_constraints     0
_refine_ls_hydrogen_treatment     constr
_refine_ls_weighting_scheme     calc
_refine_ls_weighting_details
              'w=1/[\s^2^(Fo^2^)+(0.0559P)^2^+0.7600P] where P=(Fo^2^+2Fc^2^)/3'
_atom_sites_solution_hydrogens     geom
_atom_sites_solution_primary     direct
_atom_sites_solution_secondary     difmap
_refine_ls_shift/su_max     0.000
_refine_ls_shift/su_mean     0.000
_refine_diff_density_max     0.220
_refine_diff_density_min     -0.263
_refine_ls_extinction_method     none
_refine_ls_extinction_coef     .
_refine_ls_abs_structure_details
;
Flack x determined using 412 quotients [(I+)-(I-)]/[(I+)+(I-)]
(Parsons & Flack, 2004)
;
_refine_ls_abs_structure_Flack     -0.08(18)
loop_
    _atom_type_symbol
    _atom_type_description
    _atom_type_scat_dispersion_real
    _atom_type_scat_dispersion_imag
    _atom_type_scat_source
    'C' 'C' 0.0033 0.0016
                         'International Tables Vol C Tables 4.2.6.8 and 6.1.1.4'
    'H' 'H' 0.0000 0.0000
                         'International Tables Vol C Tables 4.2.6.8 and 6.1.1.4'
    'N' 'N' 0.0061 0.0033
                         'International Tables Vol C Tables 4.2.6.8 and 6.1.1.4'
    'S' 'S' 0.1246 0.1234
                         'International Tables Vol C Tables 4.2.6.8 and 6.1.1.4'
_computing_data_collection     'XSCANS (Siemens, 1996)'
_computing_cell_refinement     'XSCANS (Siemens, 1996)'
_computing_data_reduction     'XSCANS (Siemens, 1996)'
_computing_structure_solution     'SHELXS2013 (Sheldrick, 2008)'
_computing_structure_refinement     'SHELXL2013 (Sheldrick, 2008)'
_computing_molecular_graphics     'Mercury (Macrae <i>et al.</i>, 2008)'
_computing_publication_material     'SHELXL2013 (Sheldrick, 2008)'
loop_
    _atom_site_type_symbol
    _atom_site_label
    _atom_site_fract_x
    _atom_site_fract_y
    _atom_site_fract_z
    _atom_site_U_iso_or_equiv
    _atom_site_adp_type
    _atom_site_calc_flag
    _atom_site_occupancy
    _atom_site_disorder_assembly
    _atom_site_disorder_group
    S S1 0.6440(3) 0.5000 1.0000 0.0580(5) Uani d 1 . .
    C C2 0.8347(8) 0.3700(6) 0.9686(2) 0.0536(12) Uani d 1 . .
    C C3 1.0327(8) 0.4251(7) 0.9825(2) 0.0645(15) Uani d 1 . .
    H H3B 1.1562 0.3696 0.9701 0.077 Uiso calc 1 . .
    C C4 0.7765(9) 0.2268(7) 0.9303(2) 0.0579(13) Uani d 1 . .
    H H4A 0.8834 0.1535 0.9172 0.069 Uiso calc 1 . .
    N N5 0.5897(7) 0.1971(6) 0.91410(19) 0.0578(11) Uani d 1 . .
    C C6 0.5569(9) 0.0468(7) 0.8745(2) 0.0651(15) Uani d 1 . .
    H H6B 0.6951 0.0064 0.8594 0.078 Uiso calc 1 . .
    C C7 0.4544(14) -0.0898(8) 0.9141(3) 0.099(2) Uani d 1 . .
    H H7B 0.5485 -0.1196 0.9476 0.148 Uiso calc 1 . .
    H H7C 0.4271 -0.1879 0.8890 0.148 Uiso calc 1 . .
    H H7D 0.3226 -0.0483 0.9309 0.148 Uiso calc 1 . .
    C C8 0.4176(8) 0.0904(6) 0.8199(2) 0.0540(12) Uani d 1 . .
    C C9 0.2393(8) 0.1892(7) 0.8261(2) 0.0605(14) Uani d 1 . .
    H H9B 0.2074 0.2369 0.8645 0.073 Uiso calc 1 . .
    C C10 0.1074(9) 0.2188(8) 0.7765(3) 0.0665(14) Uani d 1 . .
    H H10A -0.0132 0.2855 0.7822 0.080 Uiso calc 1 . .
    C C11 0.1489(9) 0.1524(7) 0.7186(3) 0.0627(13) Uani d 1 . .
    C C12 0.3281(10) 0.0573(7) 0.7125(2) 0.0697(15) Uani d 1 . .
    H H12D 0.3618 0.0133 0.6736 0.084 Uiso calc 1 . .
    C C13 0.4616(9) 0.0235(8) 0.7617(2) 0.0657(14) Uani d 1 . .
    H H13D 0.5812 -0.0441 0.7559 0.079 Uiso calc 1 . .
    C C14 0.0019(11) 0.1849(9) 0.6647(3) 0.091(2) Uani d 1 . .
    H H14A 0.0789 0.1720 0.6265 0.136 Uiso calc 1 . .
    H H14B -0.0533 0.2980 0.6675 0.136 Uiso calc 1 . .
    H H14C -0.1138 0.1055 0.6659 0.136 Uiso calc 1 . .
loop_
    _atom_site_aniso_label
    _atom_site_aniso_U_11
    _atom_site_aniso_U_22
    _atom_site_aniso_U_33
    _atom_site_aniso_U_12
    _atom_site_aniso_U_13
    _atom_site_aniso_U_23
    S1 0.0456(10) 0.0627(11) 0.0658(10) 0.000 0.000 -0.0035(10)
    C2 0.051(3) 0.062(3) 0.048(2) 0.001(3) 0.001(2) -0.004(2)
    C3 0.046(3) 0.085(4) 0.062(3) 0.005(3) 0.002(2) -0.018(3)
    C4 0.056(3) 0.063(3) 0.055(3) 0.005(3) 0.002(2) -0.004(3)
    N5 0.059(3) 0.057(3) 0.057(2) 0.002(2) -0.007(2) -0.006(2)
    C6 0.068(3) 0.064(4) 0.064(3) 0.006(3) -0.017(3) -0.011(3)
    C7 0.151(7) 0.063(4) 0.082(4) -0.013(4) -0.040(5) 0.012(3)
    C8 0.055(3) 0.048(3) 0.059(3) 0.000(2) 0.001(2) -0.005(2)
    C9 0.056(3) 0.068(3) 0.057(3) 0.004(3) 0.006(2) -0.009(3)
    C10 0.056(3) 0.063(3) 0.080(3) 0.007(3) 0.000(3) -0.005(3)
    C11 0.064(3) 0.055(3) 0.068(3) -0.009(3) -0.010(3) 0.000(3)
    C12 0.080(4) 0.069(4) 0.059(3) 0.000(3) -0.002(3) -0.009(3)
    C13 0.064(3) 0.066(3) 0.067(3) 0.015(3) -0.003(2) -0.018(3)
    C14 0.098(5) 0.087(5) 0.088(4) -0.005(4) -0.032(4) 0.008(4)
_geom_special_details     ?
loop_
    _geom_bond_atom_site_label_1
    _geom_bond_atom_site_label_2
    _geom_bond_site_symmetry_2
    _geom_bond_distance
    _geom_bond_publ_flag
    S1 C2 . 1.716(5) ?
    S1 C2 2_567 1.716(5) ?
    C2 C3 . 1.350(7) ?
    C2 C4 . 1.446(7) ?
    C3 C3 2_567 1.403(10) ?
    C3 H3B . 0.9300 ?
    C4 N5 . 1.246(6) ?
    C4 H4A . 0.9300 ?
    N5 C6 . 1.475(7) ?
    C6 C8 . 1.504(7) ?
    C6 C7 . 1.518(9) ?
    C6 H6B . 0.9800 ?
    C7 H7B . 0.9600 ?
    C7 H7C . 0.9600 ?
    C7 H7D . 0.9600 ?
    C8 C9 . 1.371(7) ?
    C8 C13 . 1.387(7) ?
    C9 C10 . 1.370(7) ?
    C9 H9B . 0.9300 ?
    C10 C11 . 1.377(8) ?
    C10 H10A . 0.9300 ?
    C11 C12 . 1.359(8) ?
    C11 C14 . 1.502(8) ?
    C12 C13 . 1.374(8) ?
    C12 H12D . 0.9300 ?
    C13 H13D . 0.9300 ?
    C14 H14A . 0.9600 ?
    C14 H14B . 0.9600 ?
    C14 H14C . 0.9600 ?
loop_
    _geom_angle_atom_site_label_1
    _geom_angle_atom_site_label_2
    _geom_angle_atom_site_label_3
    _geom_angle_site_symmetry_1
    _geom_angle_site_symmetry_3
    _geom_angle
    _geom_angle_publ_flag
    C2 S1 C2 . 2_567 91.5(3) ?
    C3 C2 C4 . . 127.6(5) ?
    C3 C2 S1 . . 111.2(4) ?
    C4 C2 S1 . . 121.1(4) ?
    C2 C3 C3 . 2_567 113.0(3) ?
    C2 C3 H3B . . 123.5 ?
    C3 C3 H3B 2_567 . 123.5 ?
    N5 C4 C2 . . 123.0(5) ?
    N5 C4 H4A . . 118.5 ?
    C2 C4 H4A . . 118.5 ?
    C4 N5 C6 . . 116.4(4) ?
    N5 C6 C8 . . 110.3(4) ?
    N5 C6 C7 . . 107.9(4) ?
    C8 C6 C7 . . 110.7(5) ?
    N5 C6 H6B . . 109.3 ?
    C8 C6 H6B . . 109.3 ?
    C7 C6 H6B . . 109.3 ?
    C6 C7 H7B . . 109.5 ?
    C6 C7 H7C . . 109.5 ?
    H7B C7 H7C . . 109.5 ?
    C6 C7 H7D . . 109.5 ?
    H7B C7 H7D . . 109.5 ?
    H7C C7 H7D . . 109.5 ?
    C9 C8 C13 . . 117.8(5) ?
    C9 C8 C6 . . 122.0(5) ?
    C13 C8 C6 . . 120.1(5) ?
    C10 C9 C8 . . 121.1(5) ?
    C10 C9 H9B . . 119.5 ?
    C8 C9 H9B . . 119.5 ?
    C9 C10 C11 . . 121.6(5) ?
    C9 C10 H10A . . 119.2 ?
    C11 C10 H10A . . 119.2 ?
    C12 C11 C10 . . 117.0(5) ?
    C12 C11 C14 . . 122.0(6) ?
    C10 C11 C14 . . 121.0(6) ?
    C11 C12 C13 . . 122.6(5) ?
    C11 C12 H12D . . 118.7 ?
    C13 C12 H12D . . 118.7 ?
    C12 C13 C8 . . 119.9(5) ?
    C12 C13 H13D . . 120.0 ?
    C8 C13 H13D . . 120.0 ?
    C11 C14 H14A . . 109.5 ?
    C11 C14 H14B . . 109.5 ?
    H14A C14 H14B . . 109.5 ?
    C11 C14 H14C . . 109.5 ?
    H14A C14 H14C . . 109.5 ?
    H14B C14 H14C . . 109.5 ?
loop_
    _geom_torsion_atom_site_label_1
    _geom_torsion_atom_site_label_2
    _geom_torsion_atom_site_label_3
    _geom_torsion_atom_site_label_4
    _geom_torsion_site_symmetry_1
    _geom_torsion_site_symmetry_2
    _geom_torsion_site_symmetry_3
    _geom_torsion_site_symmetry_4
    _geom_torsion
    _geom_torsion_publ_flag
    C2 S1 C2 C3 2_567 . . . 0.5(3) ?
    C2 S1 C2 C4 2_567 . . . -177.0(5) ?
    C4 C2 C3 C3 . . . 2_567 176.0(5) ?
    S1 C2 C3 C3 . . . 2_567 -1.3(7) ?
    C3 C2 C4 N5 . . . . -171.3(5) ?
    S1 C2 C4 N5 . . . . 5.7(7) ?
    C2 C4 N5 C6 . . . . 179.4(4) ?
    C4 N5 C6 C8 . . . . -132.6(5) ?
    C4 N5 C6 C7 . . . . 106.3(6) ?
    N5 C6 C8 C9 . . . . -42.7(7) ?
    C7 C6 C8 C9 . . . . 76.6(7) ?
    N5 C6 C8 C13 . . . . 140.5(5) ?
    C7 C6 C8 C13 . . . . -100.2(6) ?
    C13 C8 C9 C10 . . . . 0.9(8) ?
    C6 C8 C9 C10 . . . . -175.9(5) ?
    C8 C9 C10 C11 . . . . -0.6(9) ?
    C9 C10 C11 C12 . . . . -0.7(9) ?
    C9 C10 C11 C14 . . . . 179.6(6) ?
    C10 C11 C12 C13 . . . . 1.6(9) ?
    C14 C11 C12 C13 . . . . -178.6(6) ?
    C11 C12 C13 C8 . . . . -1.4(9) ?
    C9 C8 C13 C12 . . . . 0.0(8) ?
    C6 C8 C13 C12 . . . . 176.9(5) ?
_shelxl_version_number        2.013
_iucr_refine_instructions_details
;
TITL BIMI4B in P22(1)2(1) FINAL [E] MuxR = 0.5  UNMERGED DATA
CELL 0.71073   6.2779   7.9004  21.5002  90.000  90.000  90.000
ZERR    2.00   0.0028   0.0025   0.0072   0.000   0.000   0.000
LATT -1
SYMM X, -Y, -Z
SYMM -X, 0.5-Y, 0.5+Z
SYMM -X, 0.5+Y, 0.5-Z
SFAC C H N S
UNIT 48 52 4 2
TEMP 25
L.S. 15
ACTA
CONF
HTAB
BOND $H
FMAP 2
PLAN 10
WGHT    0.055900    0.760000
FVAR       0.82156
S1    4    0.643991    0.500000    1.000000    10.50000    0.04558    0.06270 =
         0.06576   -0.00353    0.00000    0.00000
C2    1    0.834689    0.370003    0.968577    11.00000    0.05059    0.06236 =
         0.04792   -0.00369    0.00119    0.00140
C3    1    1.032675    0.425107    0.982463    11.00000    0.04640    0.08536 =
         0.06176   -0.01792    0.00222    0.00543
AFIX  43
H3B   2    1.156192    0.369560    0.970067    11.00000   -1.20000
AFIX   0
C4    1    0.776483    0.226785    0.930332    11.00000    0.05562    0.06335 =
         0.05471   -0.00389    0.00152    0.00454
AFIX  43
H4A   2    0.883367    0.153467    0.917249    11.00000   -1.20000
AFIX   0
N5    3    0.589691    0.197094    0.914099    11.00000    0.05878    0.05734 =
         0.05718   -0.00596   -0.00671    0.00151
C6    1    0.556939    0.046783    0.874512    11.00000    0.06802    0.06381 =
         0.06360   -0.01084   -0.01679    0.00625
AFIX  13
H6B   2    0.695127    0.006383    0.859374    11.00000   -1.20000
AFIX   0
C7    1    0.454382   -0.089787    0.914140    11.00000    0.15133    0.06277 =
         0.08191    0.01196   -0.03995   -0.01280
AFIX 137
H7B   2    0.548540   -0.119566    0.947578    11.00000   -1.50000
H7C   2    0.427146   -0.187867    0.889010    11.00000   -1.50000
H7D   2    0.322607   -0.048289    0.930893    11.00000   -1.50000
AFIX   0
C8    1    0.417591    0.090406    0.819917    11.00000    0.05494    0.04808 =
         0.05891   -0.00476    0.00100    0.00013
C9    1    0.239295    0.189231    0.826065    11.00000    0.05582    0.06849 =
         0.05719   -0.00923    0.00597    0.00403
AFIX  43
H9B   2    0.207444    0.236922    0.864503    11.00000   -1.20000
AFIX   0
C10   1    0.107352    0.218848    0.776520    11.00000    0.05606    0.06337 =
         0.08007   -0.00496   -0.00025    0.00658
AFIX  43
H10A  2   -0.013224    0.285496    0.782151    11.00000   -1.20000
AFIX   0
C11   1    0.148850    0.152362    0.718573    11.00000    0.06444    0.05548 =
         0.06833   -0.00022   -0.01040   -0.00888
C12   1    0.328113    0.057268    0.712549    11.00000    0.08041    0.06948 =
         0.05922   -0.00942   -0.00192    0.00014
AFIX  43
H12D  2    0.361789    0.013314    0.673645    11.00000   -1.20000
AFIX   0
C13   1    0.461567    0.023511    0.761684    11.00000    0.06390    0.06581 =
         0.06735   -0.01765   -0.00302    0.01544
AFIX  43
H13D  2    0.581197   -0.044100    0.755886    11.00000   -1.20000
AFIX   0
C14   1    0.001891    0.184908    0.664745    11.00000    0.09757    0.08707 =
         0.08815    0.00815   -0.03198   -0.00502
AFIX 137
H14A  2    0.078870    0.172032    0.626455    11.00000   -1.50000
H14B  2   -0.053307    0.297980    0.667505    11.00000   -1.50000
H14C  2   -0.113806    0.105513    0.665874    11.00000   -1.50000
AFIX   0
HKLF 4
REM  BIMI4B in P22(1)2(1) FINAL [E] MuxR = 0.5  UNMERGED DATA
REM R1 =  0.0519 for    1352 Fo > 4sig(Fo)  and  0.0781 for all    1767 data
REM    125 parameters refined using      0 restraints
END
WGHT      0.0559      0.7614
REM No hydrogen bonds found for HTAB generation
REM Highest difference peak  0.220,  deepest hole -0.263,  1-sigma level  0.043
Q1    1   0.4941  0.5000  1.0000  10.50000  0.05    0.22
Q2    1   0.6385  0.0000  1.0000  10.50000  0.05    0.21
Q3    1   0.1574  0.0960  0.9151  11.00000  0.05    0.16
Q4    1   0.7644 -0.2494  0.9375  11.00000  0.05    0.16
Q5    1   0.7411  0.1170  0.9765  11.00000  0.05    0.15
Q6    1   0.5305 -0.1245  1.0091  11.00000  0.05    0.14
Q7    1   1.2039  0.3803  0.9526  11.00000  0.05    0.14
Q8    1   0.4344 -0.0332  0.9668  11.00000  0.05    0.13
Q9    1   0.0558  0.2451  0.6161  11.00000  0.05    0.13
Q10   1   0.5012 -0.0212  0.6693  11.00000  0.05    0.13
;
data_global
_journal_date_recd_electronic     2013-07-17
_journal_date_accepted     2013-08-02
_journal_name_full     'Acta Crystallographica, Section E'
_journal_year     2013
_journal_volume     69
_journal_issue      9
_journal_page_first     o1428
_journal_page_last     o1428
_journal_paper_category     QO
_journal_paper_doi     10.1107/S1600536813021685
_journal_coeditor_code     NC2315
_publ_contact_author_name     'Sylvain Bern\`es'
_publ_contact_author_address
;
DEP Facultad de Ciencias Qu\'imicas, UANL
Guerrero y Progreso S/N
Col. Trevi\~no
64570 Monterrey, NL
Mexico
;
_publ_contact_author_email     sylvain_bernes@Hotmail.com
_publ_contact_author_fax     (+52)(81)82204918
_publ_contact_author_phone     (+52)(81)82204900x3460
_publ_section_title
;
2,5-Bis{[(-)-(<i>S</i>)-1-(4-methylphenyl)ethyl]iminomethyl}thiophene
;
loop_
    _publ_author_name
    _publ_author_footnote
    _publ_author_address
    "Bern\`es, Sylvain" .
;
DEP Facultad de Ciencias Qu\'imicas, UANL
Guerrero y Progreso S/N
Col. Trevi\~no
64570 Monterrey, NL
Mexico
;
    "Hern\'andez-T\'ellez, Guadalupe" .
;
Laboratorio de S\'intesis de Complejos
Facultad de Ciencias Qu\'imicas
Universidad Aut\'onoma de Puebla
PO Box 156
72001 Puebla, Pue.
Mexico
;
    "Sharma, Manju" .
;
Ingenier\'ia Bioqu\'imica
Instituto Tecnol\'ogico Superior de Atlixco
74218 Atlixco, Pue.
Mexico
;
    "Portillo-Moreno, Oscar" .
;
Laboratorio de S\'intesis de Complejos
Facultad de Ciencias Qu\'imicas
Universidad Aut\'onoma de Puebla
PO Box 156
72001 Puebla, Pue.
Mexico
;
    "Guti\'errez, Ren\'e" .
;
Laboratorio de S\'intesis de Complejos
Facultad de Ciencias Qu\'imicas
Universidad Aut\'onoma de Puebla
PO Box 156
72001 Puebla, Pue.
Mexico
;
_exptl_special_details     ?
