# Supplementary material for: 2,5-Bis{[(–)-(S)-1-(4-methyl­phen­yl)eth­yl]imino­meth­yl}thio­phene
Source: Acta Crystallogr Sect E Struct Rep Online. 2013 Aug 14;69(Pt 9):o1428. doi: 10.1107/S1600536813021685 (PMC3884388; doi:10.1107/S1600536813021685)
Supplement: Supplementary file 2 [file e-69-o1428-Isup2.hkl]

#
# h,k,l, Fc-squared, Fo-squared, sigma(Fo-squared), status flag
#
data_I
_shelx_title ' BIMI4B in P22(1)2(1) FINAL [E] MuxR = 0.5  UNMERGED DATA'
_shelx_refln_list_code          4
_shelx_F_calc_maximum       83.19
_exptl_crystal_F_000       400.00
_reflns_d_resolution_high  0.8394

loop_
 _space_group_symop_operation_xyz
 'x, y, z'
 'x, -y, -z'
 '-x, -y+1/2, z+1/2'
 '-x, y+1/2, -z+1/2'

_cell_length_a     6.2779
_cell_length_b     7.9004
_cell_length_c    21.5002
_cell_angle_alpha  90.000
_cell_angle_beta   90.000
_cell_angle_gamma  90.000

_shelx_F_squared_multiplier     1.000

loop_
 _refln_index_h
 _refln_index_k
 _refln_index_l
 _refln_F_squared_calc
 _refln_F_squared_meas
 _refln_F_squared_sigma
 _refln_observed_status
   1   0   0       1387.05       1431.51        53.36 o
   2   0   0        928.74        905.11        12.10 o
   3   0   0          7.28         15.54         3.10 o
   4   0   0        120.54         94.23         2.51 o
   5   0   0        190.52        179.32         3.79 o
   6   0   0          1.20          2.13         2.61 o
   7   0   0          0.04          5.17         3.01 o
   1   1   0       4197.04       3777.06       165.81 o
   2   1   0        814.00        746.70        16.72 o
   3   1   0         62.07         57.33         1.05 o
   4   1   0          6.03          8.17         0.71 o
   5   1   0        229.39        220.50         5.89 o
   6   1   0          0.07          2.20         1.67 o
   7   1   0          0.09          1.88         2.21 o
   0   2   0        143.32        118.59        24.09 o
   1   2   0       5484.22       5387.54        66.32 o
   2   2   0        481.84        476.74        14.20 o
   3   2   0        398.29        380.38        37.46 o
   4   2   0         68.68         65.42         2.66 o
   5   2   0          7.23          3.63         1.51 o
   6   2   0         67.41         65.74         4.31 o
   7   2   0          6.14          5.33         4.06 o
   1   3   0          0.77          1.16         0.37 o
   2   3   0       2045.36       2095.03        20.80 o
   3   3   0         66.18         56.90         9.53 o
   4   3   0         27.41         21.22         5.87 o
   5   3   0         17.78          7.59         1.76 o
   6   3   0         24.20         13.42         3.26 o
   7   3   0          0.03         -1.67         4.59 o
   0   4   0        190.86        184.78        38.79 o
   1   4   0        297.51        322.92         4.62 o
   2   4   0         16.84         20.02         1.63 o
   3   4   0        175.14        164.02        22.48 o
   4   4   0          4.18          1.58         0.84 o
   5   4   0          4.07          0.77         2.28 o
   6   4   0          1.54          2.64         3.07 o
   1   5   0         11.07         11.12         1.72 o
   2   5   0         21.38         13.24         7.76 o
   3   5   0          1.12          0.08         0.97 o
   4   5   0        132.74        120.12        21.79 o
   5   5   0         10.32          3.70         2.47 o
   6   5   0          2.34         -3.30         3.53 o
   0   6   0         19.41         15.83         7.27 o
   1   6   0          0.22          2.64         0.88 o
   2   6   0         20.85         22.49         1.23 o
   3   6   0          7.48          7.37         3.84 o
   4   6   0         20.24         26.60         2.25 o
   5   6   0          0.02          3.51         3.67 o
   1   7   0         49.32         51.89         7.84 o
   2   7   0          3.23          2.25         1.33 o
   3   7   0          4.16          2.95         4.82 o
   4   7   0          7.32          3.34         2.38 o
   5   7   0          5.51         10.13         3.69 o
   0   8   0          3.03          1.85         1.42 o
   1   8   0          0.13          1.34         0.83 o
   2   8   0         14.37         13.44         2.43 o
   3   8   0          2.59         -0.46         1.28 o
   1   9   0          1.08         -0.13         0.90 o
   2   9   0          6.56          5.78         3.73 o
   1   0   1       2970.08       2750.40        42.76 o
   2   0   1        597.90        586.84        13.52 o
   3   0   1         36.28         35.37         1.46 o
   4   0   1         93.80         84.27         1.83 o
   5   0   1        219.44        223.76         2.96 o
   6   0   1         10.68         12.33         1.86 o
   7   0   1          0.00         -0.40         2.25 o
  -7   1   1         22.96         32.67         2.96 o
  -6   1   1        122.78        130.83         4.16 o
  -5   1   1          8.60          8.30         1.95 o
  -4   1   1        114.59        116.93         6.53 o
  -3   1   1        530.84        537.60         4.96 o
  -2   1   1        638.14        603.80        10.66 o
  -1   1   1       3625.32       3359.35        92.70 o
   0   1   1        254.03        212.10        14.32 o
   1   1   1       3642.94       3492.22        67.11 o
   2   1   1        642.44        586.85        28.72 o
   3   1   1        529.84        533.55         9.23 o
   4   1   1        116.34        109.84         1.91 o
   5   1   1          8.79          5.51         0.83 o
   6   1   1        123.60        125.94         3.56 o
   7   1   1         22.43         27.63         2.97 o
  -7   2   1          3.84          3.32         3.87 o
  -6   2   1          6.56          5.53         3.22 o
  -5   2   1        129.43        133.03         7.34 o
  -4   2   1         90.67         96.46         3.70 o
  -3   2   1          4.06          5.58         1.11 o
  -2   2   1        303.78        285.70        14.90 o
  -1   2   1         23.61         23.19         1.08 o
   0   2   1       5666.88       5568.29       132.50 o
   1   2   1         23.55         24.08         1.45 o
   2   2   1        303.71        294.09        11.34 o
   3   2   1          3.52          2.18         0.80 o
   4   2   1         89.64         92.52         1.89 o
   5   2   1        128.25        145.39         5.70 o
   6   2   1          5.85         -0.68         2.80 o
   7   2   1          3.88         -0.59         2.74 o
  -7   3   1         26.70         29.65         5.01 o
  -6   3   1          7.72          6.92         3.82 o
  -5   3   1          7.02          3.21         1.36 o
  -4   3   1         61.78         59.65         4.40 o
  -3   3   1        253.80        272.78         7.87 o
  -2   3   1        391.48        389.31         9.10 o
  -1   3   1        712.16        733.21        27.74 o
   0   3   1        537.13        603.39        16.97 o
   1   3   1        715.75        737.48        35.57 o
   2   3   1        388.36        368.43        22.53 o
   3   3   1        252.69        235.25        30.88 o
   4   3   1         60.73         60.63         2.47 o
   5   3   1          7.03          0.53         1.33 o
   6   3   1          7.26          1.10         3.29 o
   7   3   1         27.08         24.45         4.40 o
  -6   4   1         27.34         28.91         4.03 o
  -5   4   1          2.42         -0.74         1.16 o
  -4   4   1          9.56          7.68         1.60 o
  -3   4   1         37.61         37.09         1.54 o
  -2   4   1        531.48        519.95        13.49 o
  -1   4   1        745.73        879.89        29.23 o
   0   4   1        139.99        123.74         3.93 o
   1   4   1        733.10        813.99        29.28 o
   2   4   1        528.74        528.79        18.70 o
   3   4   1         38.36         35.26         1.31 o
   4   4   1          9.34          6.36         1.05 o
   5   4   1          3.03          6.59         2.90 o
   6   4   1         27.74         34.19         4.62 o
  -6   5   1          9.21          1.79         3.63 o
  -5   5   1          3.56          1.77         1.58 o
  -4   5   1         53.42         47.20         8.90 o
  -3   5   1         80.45         77.12         2.00 o
  -2   5   1         47.57         50.24        15.30 o
  -1   5   1        116.32        132.97         7.70 o
   0   5   1          2.76          2.22         0.90 o
   1   5   1        116.28         98.77        16.15 o
   2   5   1         46.84         56.10         2.72 o
   3   5   1         79.42         69.32        13.72 o
   4   5   1         54.86         55.59        11.78 o
   5   5   1          3.59          0.80         2.50 o
   6   5   1          9.35          9.27         4.25 o
  -5   6   1         11.15         10.99         2.37 o
  -4   6   1          6.36          4.26         2.08 o
  -3   6   1         89.68        105.11         3.37 o
  -2   6   1         76.60         86.86         3.55 o
  -1   6   1         78.05         83.08         1.83 o
   0   6   1        300.18        350.94        11.21 o
   1   6   1         76.43         78.52         2.22 o
   2   6   1         75.76         82.87         5.93 o
   3   6   1         89.53        104.12         3.05 o
   4   6   1          6.63          4.47         2.15 o
   5   6   1         11.48         17.01         3.32 o
  -4   7   1         25.24         26.91         9.56 o
  -3   7   1         13.57         14.15         3.15 o
  -2   7   1         19.65         17.27         7.25 o
  -1   7   1         68.56         80.88         2.00 o
   0   7   1        212.15        243.08         8.15 o
   1   7   1         69.15         75.58         9.91 o
   2   7   1         19.84         18.35         2.14 o
   3   7   1         14.53         11.66         7.61 o
   4   7   1         25.50         31.40         4.36 o
  -3   8   1          4.03          3.92         1.65 o
  -2   8   1          1.91          0.96         1.40 o
  -1   8   1         24.63         31.01         2.07 o
   0   8   1          0.43          0.32         0.83 o
   1   8   1         24.42         26.81         1.88 o
   2   8   1          1.63          1.24         1.04 o
   3   8   1          3.88         -1.59         1.59 o
  -2   9   1          0.28          1.20         1.24 o
  -1   9   1          3.89          3.98         1.23 o
   0   9   1          1.04          0.12         0.89 o
   1   9   1          3.83          3.42         1.17 o
   2   9   1          0.30         -0.12         0.86 o
   0   0   2        223.06        204.02         5.90 o
   1   0   2         18.95         17.82         0.74 o
   2   0   2         98.16         98.83         2.91 o
   3   0   2        223.57        215.30         4.63 o
   4   0   2         19.79         14.52         2.38 o
   5   0   2        126.66        125.67         3.20 o
   6   0   2         38.88         40.06         3.48 o
   7   0   2         28.77         36.05         4.21 o
  -7   1   2          2.30          0.65         3.85 o
  -6   1   2         78.86         97.09         4.64 o
  -5   1   2        263.49        271.63        28.85 o
  -4   1   2         12.89         13.19         0.88 o
  -3   1   2        189.38        219.84         9.33 o
  -2   1   2        688.61        635.59        15.68 o
  -1   1   2        569.92        522.58        24.07 o
   0   1   2       1681.18       1671.38        79.55 o
   1   1   2        585.50        547.02        22.17 o
   2   1   2        668.85        630.33         7.17 o
   3   1   2        192.89        223.37         4.81 o
   4   1   2         13.22         10.52         0.98 o
   5   1   2        266.71        265.01         6.56 o
   6   1   2         81.07         74.37         4.07 o
   7   1   2          2.29          1.42         2.96 o
  -7   2   2         13.95         12.50         4.37 o
  -6   2   2         16.32         23.51         4.18 o
  -5   2   2          2.33          1.11         1.36 o
  -4   2   2        105.78        108.87         5.44 o
  -3   2   2        376.49        377.41         8.56 o
  -2   2   2        109.55        117.61         4.77 o
  -1   2   2       1657.92       1586.02        61.64 o
   0   2   2        332.72        329.87        19.18 o
   1   2   2       1661.73       1694.27        11.16 o
   2   2   2        107.57        113.21         4.61 o
   3   2   2        369.69        372.35         8.40 o
   4   2   2        105.52        100.61         2.47 o
  -7   3   2         21.87         30.59         5.11 o
  -6   3   2         20.19         16.18         4.36 o
  -5   3   2         52.41         46.36         2.44 o
  -4   3   2         15.95         11.39         1.59 o
  -3   3   2         34.58         23.17         1.85 o
  -2   3   2        247.20        169.64         5.96 o
  -1   3   2        690.42        760.53        11.44 o
   0   3   2        216.83        208.07         6.36 o
   1   3   2        688.73        669.24        80.96 o
   2   3   2        257.78        263.12         6.02 o
   3   3   2         34.00         35.56         1.79 o
   4   3   2         16.32         17.51         1.70 o
  -6   4   2          2.31          1.21         2.98 o
  -5   4   2         18.78         21.96         3.16 o
  -4   4   2         53.92         49.96         2.30 o
  -3   4   2        173.80        172.37         6.06 o
  -2   4   2        113.58         95.89         2.93 o
  -1   4   2         97.96         92.24         7.73 o
   0   4   2          0.17          0.08         0.65 o
   1   4   2         98.98        100.65         3.46 o
   2   4   2        113.63        111.76         2.86 o
   3   4   2        176.36        178.71         6.00 o
   4   4   2         55.24         48.73         2.24 o
  -6   5   2         23.20         19.97         4.82 o
  -5   5   2         31.82         18.03         3.82 o
  -4   5   2         57.83         26.48         4.21 o
  -3   5   2         12.23          0.59         1.41 o
  -1   5   2          6.77          2.50         1.72 o
   0   5   2         83.66         59.94        28.99 o
   1   5   2          6.59          3.56         1.65 o
   2   5   2        198.36        230.24        20.70 o
   3   5   2         12.77         17.22         1.56 o
   4   5   2         57.55         53.28         3.51 o
  -5   6   2          1.44          1.27         3.07 o
  -4   6   2         85.56         91.19         5.10 o
  -3   6   2         75.31         77.38         3.94 o
  -2   6   2         60.33         60.12         2.39 o
  -1   6   2        114.18        131.22         8.82 o
   0   6   2          2.75          2.88         2.04 o
   1   6   2        115.47        130.58         7.59 o
   2   6   2         59.70         66.31         1.72 o
   3   6   2         73.76         94.20         4.39 o
   4   6   2         84.50         96.64         4.77 o
  -4   7   2         10.96          5.88         3.04 o
  -3   7   2          9.61         -2.34         2.34 o
  -2   7   2         18.54          4.68         2.90 o
  -1   7   2        128.68        111.24        35.33 o
   0   7   2          2.76          3.11         3.39 o
   1   7   2        130.26        139.89        21.14 o
   2   7   2         19.03         23.99         1.99 o
   3   7   2          9.84         18.36         3.11 o
   4   7   2         10.84         11.99         2.83 o
  -3   8   2         10.73         12.24         3.13 o
  -2   8   2         15.45         18.99         3.36 o
  -1   8   2          1.30          0.80         2.12 o
   0   8   2         37.11         49.62         2.86 o
   1   8   2          1.37          1.86         1.53 o
   2   8   2         15.45         17.90         2.18 o
   3   8   2         10.29         13.14         3.07 o
  -2   9   2          4.01         -0.65         2.13 o
  -1   9   2          6.13          1.45         3.88 o
   0   9   2          1.29          1.13         1.15 o
   1   9   2          6.01          2.90         1.81 o
   2   9   2          4.14          6.73         5.28 o
   1   0   3       1811.94       1686.26        15.69 o
   2   0   3         72.73         67.36         1.37 o
   3   0   3          4.23          8.53         0.73 o
   4   0   3         74.34         74.53         1.71 o
   5   0   3         48.77         47.42         1.40 o
   6   0   3         14.54         12.67         2.86 o
   7   0   3         18.68         18.36         3.13 o
  -7   1   3          9.65         16.82         3.81 o
  -6   1   3          3.01          8.43         3.26 o
  -5   1   3         52.15         51.97         4.32 o
  -4   1   3        234.35        227.08        10.65 o
  -3   1   3        258.38        261.22         9.45 o
  -2   1   3        135.77        139.88         3.50 o
  -1   1   3       4761.56       4335.12       234.03 o
   0   1   3       5006.12       4869.25       231.58 o
   1   1   3       4727.00       4342.68       153.30 o
   2   1   3        135.61        141.77         5.97 o
   3   1   3        268.74        285.86         8.19 o
   4   1   3        241.90        236.31        10.96 o
   5   1   3         52.14         47.19         2.19 o
   6   1   3          2.62         -0.10         3.33 o
   7   1   3         10.31         10.79         3.78 o
  -7   2   3          0.58          2.37         3.47 o
  -6   2   3         33.10         39.69         3.96 o
  -5   2   3        149.94        162.35         5.41 o
  -4   2   3          8.55          8.79         1.33 o
  -3   2   3        178.68        203.58         7.14 o
  -2   2   3        373.79        363.09         8.22 o
  -1   2   3        153.70        159.19         3.61 o
   0   2   3       1469.32       1525.09        25.18 o
   1   2   3        150.30        158.05        12.93 o
   2   2   3        374.05        355.28         7.73 o
   3   2   3        181.44        193.89         6.40 o
   4   2   3          9.31          9.59         1.26 o
  -7   3   3         16.56         22.80         4.92 o
  -6   3   3         34.90         42.36         3.93 o
  -5   3   3          6.15         -2.18         2.21 o
  -4   3   3         44.61         34.97         2.16 o
  -3   3   3        240.27        201.58         6.30 o
  -1   3   3         32.04         25.07         9.48 o
   0   3   3        309.90        314.33         7.54 o
   1   3   3         31.67         32.63         2.27 o
   2   3   3        455.94        468.05         6.88 o
   3   3   3        242.93        264.87         7.66 o
   4   3   3         46.16         49.37         2.40 o
  -6   4   3         11.69         17.17         4.27 o
  -5   4   3         37.48         36.76         3.60 o
  -4   4   3         68.28         65.00         2.56 o
  -3   4   3         37.02         40.21         2.30 o
  -2   4   3         35.82         34.95         1.70 o
  -1   4   3        379.78        395.52        23.26 o
   0   4   3        412.03        408.03        18.65 o
   1   4   3        388.89        415.14        15.25 o
   2   4   3         38.41         42.10         1.47 o
   3   4   3         35.70         35.81         1.87 o
   4   4   3         67.55         63.06         2.37 o
  -6   5   3          1.78          1.67         3.35 o
  -5   5   3         28.49          8.44         3.29 o
  -4   5   3         23.36         13.65         2.95 o
  -3   5   3         19.45          5.33         1.54 o
  -1   5   3        118.84        133.83         5.42 o
   0   5   3         12.78         13.58         5.35 o
   1   5   3        117.06        121.34        17.91 o
   2   5   3        226.22        249.75        25.01 o
   3   5   3         20.10         22.16         1.63 o
   4   5   3         23.62         25.39         3.10 o
  -5   6   3         31.90         27.97         4.40 o
  -4   6   3         25.11         26.34         3.42 o
  -3   6   3         13.92         17.53         2.52 o
  -2   6   3         37.51         43.37         1.97 o
  -1   6   3         48.46         47.91         2.87 o
   0   6   3         46.44         35.46         1.35 o
   1   6   3         47.12         49.80         3.13 o
   2   6   3         38.01         45.51         2.62 o
   3   6   3         13.39         13.82         2.47 o
   4   6   3         25.07         22.99         4.04 o
  -4   7   3          7.85          2.31         2.79 o
  -3   7   3         23.71          8.52         3.64 o
  -2   7   3         31.69          6.93         2.56 o
  -1   7   3         12.79          7.30         4.57 o
   0   7   3          2.29          0.16         0.99 o
   1   7   3         12.55         10.19         3.10 o
   2   7   3         31.97         33.21         7.11 o
   3   7   3         24.47         37.01         3.38 o
   4   7   3          8.01          7.57         2.93 o
  -3   8   3         12.26         11.33         2.84 o
  -2   8   3         19.20         11.19         3.48 o
  -1   8   3         15.31         17.02         1.90 o
   0   8   3          1.52          1.27         1.46 o
   1   8   3         15.21         16.11         1.91 o
   2   8   3         18.56         24.14         2.81 o
   3   8   3         12.34         14.96         2.76 o
  -2   9   3          7.63         -2.01         2.01 o
  -1   9   3          1.18          1.84         1.31 o
   0   9   3         20.75         18.67        12.81 o
   1   9   3          1.14          0.34         1.14 o
   2   9   3          7.53          3.18         2.53 o
   0   0   4       1714.40       1548.21        25.64 o
   1   0   4        879.72        867.66        18.22 o
   2   0   4         77.41         91.63         3.39 o
   3   0   4         51.22         46.75         1.22 o
   4   0   4        291.48        306.40         8.70 o
   5   0   4         24.94         25.11         1.37 o
   6   0   4        123.50        125.74         4.71 o
   7   0   4         14.98         25.13         3.24 o
  -7   1   4          3.09          4.92         3.75 o
  -6   1   4         25.51         29.85         3.29 o
  -5   1   4        161.89        169.01         9.96 o
  -4   1   4         36.09         37.46         1.22 o
  -3   1   4        173.76        183.74         4.34 o
  -2   1   4        750.52        693.88        10.76 o
  -1   1   4       2379.14       2237.45       120.16 o
   0   1   4       1179.14       1094.14       122.81 o
   1   1   4       2362.28       2241.14        94.48 o
   2   1   4        749.14        692.49        16.48 o
   3   1   4        173.51        182.72         7.87 o
   4   1   4         36.54         34.11         2.59 o
   5   1   4        165.29        176.75         5.23 o
   6   1   4         24.19         21.97         2.95 o
   7   1   4          3.08          3.76         2.93 o
  -7   2   4         32.68         31.87         4.44 o
  -6   2   4         26.09         29.29         4.40 o
  -5   2   4        167.20        190.35         5.56 o
  -4   2   4         26.85         29.65         1.90 o
  -3   2   4        552.09        614.14        10.45 o
  -2   2   4        325.19        328.15         7.84 o
  -1   2   4        438.38        438.23         5.80 o
   0   2   4       1630.25       1571.97        36.57 o
   1   2   4        443.66        462.09         6.24 o
   2   2   4        321.97        341.24         8.39 o
   3   2   4        545.94        563.89        10.34 o
   4   2   4         24.35         25.81         1.60 o
  -6   3   4         30.63         32.86         4.04 o
  -5   3   4         46.91         36.79         3.38 o
  -4   3   4         21.53         18.05         1.90 o
  -3   3   4         11.25          6.27         1.39 o
  -1   3   4        888.47       1011.47        13.07 o
   0   3   4        103.64         93.86        37.74 o
   1   3   4        872.15        905.10        93.81 o
   2   3   4       1009.77       1053.80         9.83 o
   3   3   4         10.59         11.50         1.26 o
   4   3   4         22.15         26.03         1.84 o
  -6   4   4          1.30         -2.12         3.20 o
  -5   4   4          8.31          3.38         2.77 o
  -4   4   4         33.21         36.68         2.13 o
  -3   4   4        161.46        179.51         6.27 o
  -2   4   4         38.15         33.02         1.78 o
  -1   4   4        436.80        447.36        39.88 o
   0   4   4         96.78         84.25         6.30 o
   1   4   4        431.52        444.95         6.46 o
   2   4   4         38.54         37.48         2.19 o
   3   4   4        157.94        168.13         6.44 o
   4   4   4         32.50         33.48         1.93 o
  -6   5   4          3.30          2.52         3.01 o
  -5   5   4          1.44         -2.03         2.03 o
  -4   5   4         30.48         19.59         3.85 o
  -1   5   4        132.06        154.45         5.57 o
   0   5   4         28.45         24.18        10.67 o
   1   5   4        133.31        140.38        14.14 o
   2   5   4        186.21        192.23         8.25 o
   3   5   4        195.97        192.94         6.03 o
   4   5   4         29.59         30.86         3.35 o
  -5   6   4          2.03         -1.07         2.36 o
  -4   6   4         48.58         48.54         4.58 o
  -3   6   4          0.97         -0.27         2.40 o
  -2   6   4         29.97         30.70         1.91 o
  -1   6   4        198.92        210.30         4.31 o
   0   6   4         68.89         80.08         2.68 o
   1   6   4        201.23        213.94         8.20 o
   2   6   4         30.49         31.34         1.33 o
   3   6   4          0.93         -0.81         1.26 o
   4   6   4         47.53         53.50         3.96 o
  -4   7   4          7.01          2.74         2.79 o
  -3   7   4          7.11          0.01         2.58 o
  -2   7   4         42.07         19.75         3.47 o
  -1   7   4         38.47         32.31        12.39 o
   0   7   4         21.47         20.45        11.78 o
   1   7   4         39.46         35.54         3.91 o
   2   7   4         43.90         46.84         5.32 o
   3   7   4          6.85          9.33         2.12 o
   4   7   4          7.30          3.01         3.01 o
  -3   8   4          6.45          4.76         2.44 o
  -2   8   4          0.09          1.69         1.73 o
  -1   8   4         49.61         60.30         3.47 o
   0   8   4         57.82         74.30         4.69 o
   1   8   4         48.70         59.16         2.96 o
   2   8   4          0.10          0.47         1.07 o
   3   8   4          6.92          3.73         3.27 o
  -1   9   4          4.41          3.67         2.76 o
   0   9   4          9.96          2.76         3.72 o
   1   9   4          4.49          1.49         3.07 o
   1   0   5          0.52          0.26         0.33 o
   2   0   5        150.70        127.82         2.62 o
   3   0   5        169.53        190.93         4.29 o
   4   0   5        137.49        142.33         3.56 o
   5   0   5        655.24        645.97        14.42 o
   6   0   5          1.93          2.59         3.16 o
   7   0   5         11.93         15.22         3.53 o
  -7   1   5          9.53         17.02         3.30 o
  -6   1   5         91.41        106.39         4.80 o
  -5   1   5         24.76         24.22         1.55 o
  -4   1   5        201.86        177.87         3.83 o
  -3   1   5        436.96        447.34         6.47 o
  -2   1   5         67.75         65.81         1.41 o
  -1   1   5        702.18        652.97        43.79 o
   0   1   5       6920.85       6540.52       418.84 o
   1   1   5        689.83        643.88        31.12 o
   2   1   5         69.17         70.23         3.42 o
   3   1   5        428.73        440.28         6.35 o
   4   1   5        207.14        196.09         4.18 o
   5   1   5         25.17         22.39         1.75 o
   6   1   5         92.44         90.89         4.82 o
   7   1   5          9.77         13.10         2.83 o
  -7   2   5         14.12         15.99         4.21 o
  -6   2   5         30.01         43.20         3.90 o
  -5   2   5        120.64        137.37         4.84 o
  -4   2   5         68.56         72.91         2.41 o
  -3   2   5          3.46          2.31         1.16 o
  -2   2   5        421.30        379.84         8.24 o
  -1   2   5       1585.14       1560.20        10.80 o
   0   2   5       1020.21        975.25        16.74 o
   1   2   5       1582.48       1677.69        28.80 o
   2   2   5        427.20        403.94        16.56 o
   3   2   5          3.06          1.21         0.99 o
   4   2   5         67.49         66.88         2.24 o
  -6   3   5          5.55          7.10         3.47 o
  -5   3   5         39.58         34.52         3.42 o
  -4   3   5         15.96          9.72         1.61 o
  -3   3   5        326.10        289.16         7.26 o
  -2   3   5        105.60         86.64         2.71 o
  -1   3   5        200.02        231.38         7.07 o
   0   3   5          8.62          2.98         1.31 o
   1   3   5        203.62        196.52        12.24 o
   2   3   5        104.99        117.93        10.91 o
   3   3   5        329.21        318.98         9.02 o
   4   3   5         15.70         15.65         1.50 o
  -6   4   5         33.89         42.40         4.37 o
  -5   4   5         22.31         24.43         3.16 o
  -4   4   5        124.60        127.96         4.82 o
  -3   4   5         20.60         22.40         1.67 o
  -2   4   5        361.18        399.68         8.43 o
  -1   4   5         51.76         49.75         2.27 o
   0   4   5        131.51        161.98         9.85 o
   1   4   5         55.18         53.21         1.60 o
   2   4   5        364.44        415.50         9.10 o
   3   4   5         21.38         19.45         1.85 o
   4   4   5        126.03        119.65         2.99 o
  -6   5   5          1.41          3.67         3.90 o
  -5   5   5         26.26         15.70         3.48 o
  -4   5   5         68.33         62.94         4.50 o
  -3   5   5        118.14         83.80         2.84 o
  -2   5   5          2.77         -1.05         1.05 o
  -1   5   5        188.81        222.83         6.40 o
   0   5   5         60.98         59.55        21.48 o
   1   5   5        189.71        197.95        31.31 o
   2   5   5          2.60          4.82         0.99 o
   3   5   5        116.25        131.77         5.16 o
   4   5   5         68.25         72.23         3.94 o
  -5   6   5         16.42         19.05         3.59 o
  -4   6   5          6.65          7.69         2.89 o
  -3   6   5         35.80         35.31         3.30 o
  -2   6   5          2.78          0.84         1.02 o
  -1   6   5         54.83         63.98         7.04 o
   0   6   5         35.96         37.40         1.32 o
   1   6   5         54.27         67.04         3.21 o
   2   6   5          3.33          2.60         1.21 o
   3   6   5         35.19         28.22         2.92 o
   4   6   5          6.36          2.58         2.44 o
  -4   7   5         38.63         15.76         3.90 o
  -3   7   5          8.71         -2.18         2.18 o
  -2   7   5         19.06          8.28         2.46 o
  -1   7   5          8.85          2.25         3.45 o
   0   7   5         10.82          9.84         7.36 o
   1   7   5          9.34          6.48         1.64 o
   2   7   5         18.98         19.08         1.77 o
   3   7   5          8.02          9.22         2.31 o
   4   7   5         38.09         37.66         3.93 o
  -3   8   5          6.75          9.05         3.70 o
  -2   8   5         11.20          9.30         2.98 o
  -1   8   5         27.73         29.43         2.21 o
   0   8   5          1.22         -0.69         1.36 o
   1   8   5         27.23         33.65         4.01 o
   2   8   5         10.70         11.18         3.35 o
   3   8   5          6.73          0.24         2.99 o
  -1   9   5          4.22          2.56         1.90 o
   0   9   5          0.02          1.46         1.29 o
   1   9   5          4.37          2.83         6.21 o
   0   0   6         53.18         43.76         2.44 o
   1   0   6       1543.75       1449.52        32.55 o
   2   0   6         79.57         81.92         3.04 o
   3   0   6       1138.47       1104.73         9.54 o
   4   0   6          0.56          0.17         0.66 o
   5   0   6         50.07         46.99         2.59 o
   6   0   6         32.04         41.16         3.57 o
   7   0   6          7.36         10.77         3.47 o
  -7   1   6         10.30         14.61         4.15 o
  -6   1   6         33.77         39.93         3.47 o
  -5   1   6         95.94         95.41         9.68 o
  -4   1   6          6.14          6.51         0.93 o
  -3   1   6         24.69         29.00         1.06 o
  -2   1   6        475.29        497.46         6.22 o
  -1   1   6        806.81        780.50        26.16 o
   0   1   6        611.65        584.22        25.87 o
   1   1   6        794.13        765.22        37.48 o
   2   1   6        476.27        498.21        19.59 o
   3   1   6         26.09         29.16         1.17 o
   4   1   6          5.51          5.74         0.85 o
   5   1   6         96.53        107.31         3.17 o
   6   1   6         34.21         33.51         3.05 o
   7   1   6         10.31         11.63         3.13 o
  -7   2   6         10.75         17.44         3.99 o
  -6   2   6          1.53          6.07         2.47 o
  -5   2   6         33.07         36.86         2.06 o
  -4   2   6        391.30        402.60         8.13 o
  -3   2   6        196.42        197.00         6.53 o
  -2   2   6         81.39         73.65         2.34 o
  -1   2   6         45.15         47.99         1.18 o
   0   2   6        674.64        708.03        33.96 o
   1   2   6         44.56         48.98         1.58 o
   2   2   6         81.74         76.54         1.71 o
   3   2   6        200.52        195.86         5.82 o
   4   2   6        395.21        371.01         7.36 o
  -6   3   6          7.10          5.63         3.07 o
  -5   3   6        165.30        175.39         5.57 o
  -4   3   6        126.86        117.64         5.38 o
  -3   3   6         15.71         11.94         1.48 o
  -2   3   6         49.92         29.22         1.76 o
  -1   3   6         73.63         62.22        18.16 o
   0   3   6        146.68        156.31         5.82 o
   1   3   6         70.54         80.07         7.99 o
   2   3   6         54.04         52.76         1.55 o
   3   3   6         15.94         17.68         1.35 o
   4   3   6        126.50        118.73         4.74 o
  -6   4   6         21.33         34.37         4.68 o
  -5   4   6          6.40          8.49         2.83 o
  -4   4   6        138.97        159.33         5.17 o
  -3   4   6        113.30        102.35         4.62 o
  -2   4   6         19.90         13.51         1.33 o
  -1   4   6         52.04         51.02         2.69 o
   0   4   6         22.64         26.27         1.33 o
   1   4   6         53.34         53.58         1.45 o
   2   4   6         20.21         14.97         1.73 o
   3   4   6        113.94        114.26         3.07 o
   4   4   6        142.59        151.11         4.83 o
  -6   5   6         29.14         18.83         4.58 o
  -5   5   6          2.04         -2.01         3.54 o
  -4   5   6          4.41          0.19         2.10 o
  -3   5   6          6.27          1.01         1.27 o
  -2   5   6        103.38         67.69         2.31 o
  -1   5   6        286.00        325.32         7.60 o
   0   5   6          8.90          5.34         3.79 o
   1   5   6        282.36        278.90        33.25 o
   2   5   6        103.94        107.53         8.77 o
   3   5   6          6.72          7.67         1.30 o
   4   5   6          4.36          2.18         2.28 o
  -5   6   6          4.03          1.97         3.33 o
  -4   6   6          1.87         -2.39         2.39 o
  -3   6   6         29.74         31.76         3.33 o
  -2   6   6         44.97         43.17         2.01 o
  -1   6   6          2.49          1.20         2.04 o
   0   6   6         46.76         43.91         1.47 o
   1   6   6          2.83          1.95         1.25 o
   2   6   6         44.95         47.22         1.46 o
   3   6   6         30.98         31.02         3.33 o
   4   6   6          2.22         -1.04         2.16 o
  -4   7   6         28.27         16.03         4.44 o
  -3   7   6          6.63          2.58         2.65 o
  -2   7   6          0.59          0.01         1.78 o
  -1   7   6          4.64          1.93         2.27 o
   0   7   6         47.66         46.98        21.75 o
   1   7   6          4.17          0.75         1.60 o
   2   7   6          0.54         -0.01         1.13 o
   3   7   6          6.45          4.27         2.39 o
   4   7   6         28.09         34.70         3.82 o
  -3   8   6          7.76          6.42         3.11 o
  -2   8   6          2.17         -1.66         1.66 o
  -1   8   6         26.07         31.73         2.33 o
   0   8   6          3.54          2.00         1.38 o
   1   8   6         26.30         30.87         3.61 o
   2   8   6          2.25          1.03         1.37 o
   3   8   6          7.45          4.53         2.59 o
  -1   9   6          8.13          5.97         6.73 o
   0   9   6          2.17          0.88         3.66 o
   1   9   6          8.12         10.69         4.74 o
   1   0   7        158.46        150.94         5.07 o
   2   0   7        360.96        335.60         5.27 o
   3   0   7        292.80        286.83         5.27 o
   4   0   7         12.49         13.36         0.94 o
   5   0   7         32.96         30.95         2.05 o
   6   0   7          3.59          7.59         2.93 o
   7   0   7          0.10         -2.30         3.45 o
  -7   1   7         20.31         21.72         4.67 o
  -6   1   7          9.63         10.02         3.04 o
  -5   1   7         76.23         80.33         4.47 o
  -4   1   7         30.17         28.29         1.12 o
  -3   1   7        103.54        115.03         3.47 o
  -2   1   7        802.77        865.62        10.33 o
  -1   1   7        124.09        112.51         4.73 o
   0   1   7        985.40        990.75        49.91 o
   1   1   7        128.39        120.16         6.94 o
   2   1   7        798.51        871.45        31.19 o
   3   1   7        102.38        108.34         5.50 o
   4   1   7         28.39         25.43         1.14 o
   5   1   7         75.56         73.92         2.47 o
   6   1   7          9.11          8.89         3.24 o
   7   1   7         19.80         19.32         3.51 o
  -7   2   7          0.93         -1.75         4.09 o
  -6   2   7         34.04         40.19         3.44 o
  -5   2   7          3.39          4.59         2.31 o
  -4   2   7        157.68        175.77         5.70 o
  -3   2   7         76.99         78.17         2.83 o
  -2   2   7        676.93        668.34        10.56 o
  -1   2   7        900.26        888.88        20.93 o
   0   2   7         11.51          6.44         1.16 o
   1   2   7        892.62        884.37        30.33 o
   2   2   7        677.16        682.43        36.16 o
   3   2   7         79.00         76.98         2.24 o
   4   2   7        158.89        159.99         3.54 o
  -6   3   7         27.19         31.08         4.00 o
  -5   3   7         15.74         11.90         2.68 o
  -4   3   7         42.44         33.53         2.15 o
  -3   3   7        112.36        104.04         2.95 o
  -2   3   7         78.87         58.14         2.07 o
  -1   3   7         15.82          9.23         4.33 o
   0   3   7          4.84          4.55         4.27 o
   1   3   7         15.85         11.27         2.00 o
   2   3   7         78.06         76.37         1.96 o
   3   3   7        107.32        112.95         5.01 o
   4   3   7         42.92         40.73         2.06 o
  -6   4   7          2.81         10.83         3.79 o
  -5   4   7         41.31         50.61         4.33 o
  -4   4   7        145.92        148.42         4.96 o
  -3   4   7         98.47        111.21         4.71 o
  -2   4   7         16.90         16.33         1.60 o
  -1   4   7        179.92        182.05         4.25 o
   0   4   7         15.22         22.93         1.55 o
   1   4   7        175.61        181.81         4.23 o
   2   4   7         17.26         19.49         1.09 o
   3   4   7         98.02        107.44         3.22 o
  -5   5   7          2.72          0.56         3.69 o
  -4   5   7         46.99         40.12         3.56 o
  -3   5   7         38.35         23.93         2.01 o
  -2   5   7          7.88          0.70         1.44 o
  -1   5   7         53.04         41.69        14.37 o
   0   5   7        267.61        301.05         7.36 o
   1   5   7         53.92         47.52         7.33 o
   2   5   7          7.97          9.16         0.98 o
   3   5   7         37.11         35.35         2.03 o
   4   5   7         46.49         55.50         3.73 o
  -5   6   7          3.04          6.10         2.96 o
  -4   6   7         20.70         18.06         3.16 o
  -3   6   7          1.76          2.24         2.01 o
  -2   6   7        112.90        118.66         4.19 o
  -1   6   7         95.03        101.74         4.18 o
   0   6   7          5.34          4.53         0.99 o
   1   6   7         97.71        108.13         4.59 o
   2   6   7        115.87        132.09         3.42 o
   3   6   7          1.78          2.12         1.56 o
   4   6   7         20.78         23.66         3.23 o
  -4   7   7          3.82          1.76         3.39 o
  -3   7   7         37.54         19.96         3.51 o
  -2   7   7          5.93         -0.04         2.28 o
  -1   7   7         49.69         53.63        26.71 o
   0   7   7          2.40          0.73         1.23 o
   1   7   7         50.08         62.56        12.03 o
   2   7   7          6.09          2.52         3.50 o
   3   7   7         38.07         48.63         3.67 o
   4   7   7          3.80          3.66         2.12 o
  -3   8   7          9.64          6.99         3.29 o
  -2   8   7         27.43         22.15         3.56 o
  -1   8   7         34.22         40.47         2.81 o
   0   8   7         21.92         24.35         2.06 o
   1   8   7         35.04         45.04         2.72 o
   2   8   7         27.87         31.51         2.58 o
   3   8   7          9.81          7.26         3.82 o
   0   9   7         54.42         63.70        28.34 o
   0   0   8          0.06          0.17         0.51 o
   1   0   8         89.94         69.48         3.03 o
   2   0   8        412.88        447.92        11.15 o
   3   0   8         56.20         59.89         1.43 o
   4   0   8         75.68         71.91         1.66 o
   5   0   8         38.12         40.70         3.83 o
   6   0   8         53.75         61.66         3.78 o
   7   0   8          6.57          6.71         3.13 o
  -7   1   8          0.67         -1.17         4.10 o
  -6   1   8         26.24         32.95         3.42 o
  -5   1   8         98.39        100.65         4.39 o
  -4   1   8         40.53         37.60         2.35 o
  -3   1   8        107.93        127.79         3.50 o
  -2   1   8        306.15        344.08        11.54 o
  -1   1   8         17.46         17.18         1.29 o
   0   1   8          0.80          0.09         0.46 o
   1   1   8         20.04         21.22         1.78 o
   2   1   8        294.20        324.47         6.53 o
   3   1   8        110.59        118.19         3.35 o
   4   1   8         40.27         38.03         2.36 o
   5   1   8         98.39        106.05         4.06 o
   6   1   8         25.14         22.88         2.89 o
   7   1   8          0.66         -3.36         3.36 o
  -6   2   8          4.86         10.98         3.05 o
  -5   2   8         44.25         48.43         3.57 o
  -4   2   8        132.96        141.53         4.99 o
  -3   2   8         20.76         24.82         1.59 o
  -2   2   8          8.97         10.05         1.21 o
  -1   2   8       1075.75       1089.82        25.83 o
   0   2   8       2079.20       2021.70        25.56 o
   1   2   8       1062.92       1112.29        14.99 o
   2   2   8          9.45          7.30         0.79 o
   3   2   8         21.78         20.06         1.48 o
   4   2   8        138.06        130.02         3.05 o
  -6   3   8          8.70          8.00         3.11 o
  -5   3   8         35.08         27.22         3.14 o
  -4   3   8         25.72         19.28         2.03 o
  -3   3   8          1.70          4.25         1.14 o
  -2   3   8        132.83        101.21         3.01 o
  -1   3   8         48.00         37.16        10.49 o
   0   3   8       1837.43       2144.25        19.04 o
   1   3   8         47.11         47.12         5.16 o
   2   3   8        136.90        129.31         3.62 o
   3   3   8          1.66          2.22         1.04 o
   4   3   8         26.63         23.84         1.59 o
  -6   4   8          7.11          7.76         3.08 o
  -5   4   8          5.99          5.72         2.43 o
  -4   4   8         92.14        110.50         4.58 o
  -3   4   8         19.56         18.24         1.61 o
  -2   4   8         37.62         42.42         1.96 o
  -1   4   8        321.11        339.06         9.55 o
   0   4   8        295.47        327.69         9.12 o
   1   4   8        322.35        351.66        12.22 o
   2   4   8         37.72         43.47         1.38 o
   3   4   8         19.68         21.53         1.67 o
   4   4   8         90.51        103.74         3.85 o
  -5   5   8          1.76         -1.70         3.24 o
  -4   5   8          8.50         -0.98         2.33 o
  -1   5   8        159.05        186.62         5.84 o
   0   5   8         15.96         14.34         7.60 o
   1   5   8        161.01        160.32        17.08 o
   2   5   8        172.17        185.85         8.67 o
   3   5   8        246.64        312.29         7.33 o
   4   5   8          8.08          7.51         2.15 o
  -5   6   8          4.96          5.04         2.99 o
  -4   6   8         24.44         22.52         3.14 o
  -3   6   8         14.93         15.25         2.40 o
  -2   6   8         89.85         91.52         3.88 o
  -1   6   8        100.31        114.74         3.26 o
   0   6   8         87.68         97.73         3.02 o
   1   6   8        100.41        112.90         7.85 o
   2   6   8         90.64        100.49         3.10 o
   3   6   8         14.19         11.14         2.43 o
   4   6   8         24.19         24.22         3.14 o
  -4   7   8          0.46         -2.19         2.90 o
  -3   7   8         22.88          8.52         3.36 o
  -2   7   8         80.08         53.71         4.19 o
  -1   7   8         29.14         33.65        18.04 o
   0   7   8         10.58          5.58         3.54 o
   1   7   8         28.53         29.90         5.96 o
   2   7   8         78.69        106.95        10.83 o
   3   7   8         22.76         27.01         2.92 o
   4   7   8          0.49         -0.50         1.56 o
  -3   8   8          8.34          4.04         3.45 o
  -2   8   8         24.28         21.11         3.79 o
  -1   8   8          7.60          6.89         2.07 o
   0   8   8         23.23         25.49         3.36 o
   1   8   8          7.43          3.26         3.72 o
   2   8   8         24.08         31.03         2.39 o
   3   8   8          8.33          7.87         3.47 o
   1   0   9        795.29        793.75        40.16 o
   2   0   9        840.87        829.06        15.76 o
   3   0   9         19.15         21.93         1.10 o
   4   0   9          0.00          0.01         0.75 o
   5   0   9         70.45         77.24         2.40 o
   6   0   9          5.08          8.86         2.39 o
   7   0   9          0.29          3.29         2.98 o
  -6   1   9         13.40         15.39         3.38 o
  -5   1   9         37.82         35.08         6.50 o
  -4   1   9        115.67        115.90         5.26 o
  -3   1   9        370.72        397.34         6.51 o
  -2   1   9        322.59        334.59         5.49 o
  -1   1   9         25.77         25.91         1.04 o
   0   1   9        620.74        625.62        28.11 o
   1   1   9         27.78         28.80         1.52 o
   2   1   9        321.99        338.01        15.87 o
   3   1   9        367.20        401.06         6.07 o
   4   1   9        115.96        110.72         7.33 o
   5   1   9         37.41         33.88         2.89 o
   6   1   9         12.94         12.93         3.14 o
  -6   2   9          5.71          7.48         2.67 o
  -5   2   9         91.48        112.04         4.67 o
  -4   2   9         35.03         37.08         1.97 o
  -3   2   9         56.54         56.34         2.04 o
  -2   2   9        245.78        247.20         6.89 o
  -1   2   9        462.87        508.75        41.72 o
   0   2   9        584.49        607.18         7.22 o
   1   2   9        457.31        496.72        17.79 o
   2   2   9        240.92        250.96         4.81 o
   3   2   9         56.51         52.11         2.07 o
   4   2   9         36.02         36.19         1.78 o
  -6   3   9         16.21         25.42         4.22 o
  -5   3   9          4.03          0.55         2.77 o
  -4   3   9        131.09        134.87         4.73 o
  -3   3   9        353.13        300.12         6.86 o
  -2   3   9         27.13         14.07         1.51 o
  -1   3   9        177.18        229.98         6.84 o
   0   3   9          9.14          6.51         2.45 o
   1   3   9        172.19        186.60        10.47 o
   2   3   9         27.68         22.41         1.06 o
   3   3   9        353.76        378.50         8.53 o
   4   3   9        133.64        134.66         4.71 o
  -6   4   9         19.05         24.77         4.02 o
  -5   4   9         20.79         30.00         3.24 o
  -4   4   9         40.06         44.30         3.44 o
  -3   4   9         77.03         71.63         2.49 o
  -2   4   9        167.55        174.34         5.53 o
  -1   4   9        198.12        205.81         5.22 o
   0   4   9        159.34        189.98         9.92 o
   1   4   9        192.24        202.18         6.78 o
   2   4   9        167.15        190.57         4.22 o
   3   4   9         75.43         67.03         2.36 o
   4   4   9         40.17         41.80         3.39 o
  -5   5   9          0.10          0.80         2.00 o
  -4   5   9          6.31          3.41         3.08 o
  -3   5   9          8.47          0.70         2.33 o
  -1   5   9         31.93         29.46        10.22 o
   0   5   9          0.15          0.91         0.77 o
   1   5   9         33.02         34.34         2.43 o
   2   5   9        199.78        230.51        14.08 o
   3   5   9          9.05         15.91         2.56 o
   4   5   9          5.73          2.47         2.62 o
  -5   6   9         12.93         21.38         3.51 o
  -4   6   9          7.57          7.19         2.74 o
  -3   6   9         21.51         27.45         3.24 o
  -2   6   9         11.06          6.84         2.31 o
  -1   6   9         55.93         56.92         2.36 o
   0   6   9          0.04          0.41         0.79 o
   1   6   9         56.02         63.75         1.61 o
   2   6   9         10.51         10.10         4.93 o
   3   6   9         20.97         20.08         2.77 o
   4   6   9          7.46          7.84         2.71 o
  -4   7   9         26.54         18.79         3.84 o
  -3   7   9         10.43          1.13         2.79 o
  -2   7   9          2.00          1.26         1.73 o
  -1   7   9          1.18          0.27         1.22 o
   0   7   9          7.06          1.71         5.50 o
   1   7   9          1.26          0.52         1.15 o
   2   7   9          1.91          0.40         1.24 o
   3   7   9          9.80         11.48         2.80 o
   4   7   9         26.36         30.99         4.44 o
  -2   8   9          1.95          0.15         2.15 o
  -1   8   9          5.72          1.95         1.75 o
   0   8   9         11.99         14.83         2.61 o
   1   8   9          5.36          4.31         3.82 o
   2   8   9          1.76         -0.38         1.19 o
   0   0  10        552.96        511.60        37.02 o
   1   0  10        347.18        362.48        14.19 o
   2   0  10          0.21         -0.53         0.53 o
   3   0  10        217.70        216.04         4.26 o
   4   0  10        169.52        167.27         3.53 o
   5   0  10          1.77          1.97         2.34 o
   6   0  10          5.42          6.59         2.36 o
  -6   1  10         36.11         41.81         4.28 o
  -5   1  10        105.50        106.99         2.96 o
  -4   1  10         28.48         30.84         1.28 o
  -3   1  10         12.21         11.95         1.64 o
  -2   1  10        679.42        676.51        10.25 o
  -1   1  10        661.81        658.20        24.29 o
   0   1  10         45.58         45.70         4.67 o
   1   1  10        651.28        697.63        43.16 o
   2   1  10        691.19        682.58         7.74 o
   3   1  10         11.57         11.15         0.92 o
   4   1  10         28.85         29.11         1.29 o
   5   1  10        103.81        104.07         4.15 o
   6   1  10         34.96         32.91         3.23 o
  -6   2  10         17.54         18.88         3.33 o
  -5   2  10         12.70         10.87         2.41 o
  -4   2  10         17.56         14.46         1.64 o
  -3   2  10        170.66        155.15         5.36 o
  -2   2  10         57.77         53.44         2.04 o
  -1   2  10         28.60         31.90         1.50 o
   0   2  10        164.42        133.60         4.70 o
   1   2  10         30.68         36.20         1.14 o
   2   2  10         57.40         59.66         2.91 o
   3   2  10        170.16        166.62         5.56 o
   4   2  10         18.50         16.45         1.51 o
  -6   3  10         18.57         23.93         4.28 o
  -5   3  10         51.83         57.62         4.47 o
  -4   3  10         91.49         94.21         2.71 o
  -3   3  10         45.78         44.34         2.04 o
  -1   3  10        141.59        102.22        31.91 o
   0   3  10        168.90        185.88         6.22 o
   1   3  10        143.38        127.93        13.28 o
   2   3  10        161.18        165.36         6.56 o
   3   3  10         46.82         48.91         2.18 o
   4   3  10         90.06         99.29         4.37 o
  -6   4  10          5.77          9.01         3.73 o
  -5   4  10          4.93          1.13         2.52 o
  -4   4  10         48.28         58.79         3.99 o
  -3   4  10        171.18        179.95         5.33 o
  -2   4  10         74.27         73.03         2.43 o
  -1   4  10         42.72         38.62         3.56 o
   0   4  10         13.13         12.71         1.01 o
   1   4  10         44.64         42.18         1.40 o
   2   4  10         73.61         73.27         2.93 o
   3   4  10        167.29        171.55         5.69 o
   4   4  10         48.03         51.62         3.26 o
  -5   5  10         25.34         15.78         3.60 o
  -4   5  10         19.95          7.99         2.81 o
  -3   5  10         14.14          3.97         2.86 o
  -2   5  10         55.87         37.13         2.36 o
  -1   5  10         14.89         12.13         7.12 o
   0   5  10         29.06         26.19        10.34 o
   1   5  10         15.03         14.81         2.76 o
   2   5  10         58.70         65.26         3.67 o
   3   5  10         14.61         11.59         2.59 o
   4   5  10         20.03         24.25         2.81 o
  -4   6  10         22.12         31.99         3.73 o
  -3   6  10          7.91          8.73         2.68 o
  -2   6  10         18.17         12.95         2.62 o
  -1   6  10          4.25          5.79         2.79 o
   0   6  10          1.76          1.00         1.17 o
   1   6  10          4.34          3.63         1.23 o
   2   6  10         18.13         18.99         2.29 o
   3   6  10          8.45          3.59         2.40 o
   4   6  10         22.24         23.53         2.93 o
  -4   7  10          5.75         -1.75         2.59 o
  -3   7  10          3.53          2.10         2.30 o
  -2   7  10         21.54          8.71         3.13 o
  -1   7  10          5.67          3.05         4.24 o
   0   7  10          1.36          0.46         1.13 o
   1   7  10          6.06          5.41         3.67 o
   2   7  10         22.45         25.21         4.04 o
   3   7  10          3.50         -1.33         1.94 o
   4   7  10          5.63          0.53         2.71 o
  -2   8  10          3.87          3.04         2.16 o
  -1   8  10          8.88          5.37         1.91 o
   0   8  10          0.80          1.51         1.47 o
   1   8  10          9.20          5.87         1.80 o
   2   8  10          3.96          1.54         1.61 o
   1   0  11         29.96         38.37         2.67 o
   2   0  11        134.90        120.13         5.78 o
   3   0  11         34.66         34.95         1.23 o
   4   0  11         48.94         53.20         2.10 o
   5   0  11         52.77         54.17         2.26 o
   6   0  11          4.21         11.63         3.01 o
  -6   1  11         10.07         12.13         2.81 o
  -5   1  11          2.06         -0.06         1.88 o
  -4   1  11          4.54          5.51         0.95 o
  -3   1  11        127.28        123.72         3.36 o
  -2   1  11         23.10         24.82         1.12 o
  -1   1  11         98.96         97.22         3.74 o
   0   1  11          2.23          0.88         0.53 o
   1   1  11        102.27         94.00         4.28 o
   2   1  11         23.18         25.07         1.75 o
   3   1  11        126.59        128.64         3.44 o
   4   1  11          4.70          5.08         0.90 o
   5   1  11          2.00          2.03         1.90 o
   6   1  11          9.77         12.28         3.26 o
  -6   2  11         12.25         13.85         3.20 o
  -5   2  11         39.07         45.97         3.88 o
  -4   2  11         52.96         57.32         2.68 o
  -3   2  11         52.74         52.24         2.06 o
  -2   2  11         18.31         11.45         1.35 o
  -1   2  11        146.83        144.82         3.80 o
   0   2  11        163.88        157.00         3.86 o
   1   2  11        141.21        145.54         6.19 o
   2   2  11         20.20         20.55         1.10 o
   3   2  11         52.92         51.60         2.52 o
   4   2  11         51.86         45.48         1.97 o
  -6   3  11          3.00          4.73         3.19 o
  -5   3  11         19.26         14.18         2.92 o
  -4   3  11        108.26        117.37         4.31 o
  -3   3  11          3.23         -1.10         1.10 o
  -2   3  11         14.11          6.56         1.64 o
  -1   3  11        275.68        329.62         7.94 o
   0   3  11       1030.64       1147.67        14.03 o
   1   3  11        274.71        329.59         7.87 o
   2   3  11         13.78         14.84         0.99 o
   3   3  11          2.69          3.41         1.27 o
   4   3  11        111.07        119.47         4.09 o
  -5   4  11         19.26         29.82         3.57 o
  -4   4  11          8.79          8.92         2.87 o
  -3   4  11        105.78        113.50         5.02 o
  -2   4  11         44.97         48.45         2.04 o
  -1   4  11        289.02        300.06         4.98 o
   0   4  11        111.18        115.75         3.33 o
   1   4  11        286.82        321.07         6.13 o
   2   4  11         46.99         54.73         1.53 o
   3   4  11        106.04        108.98         2.92 o
   4   4  11          8.97          4.13         2.19 o
  -5   5  11          1.16         -1.54         3.54 o
  -4   5  11         36.78         35.85         3.94 o
  -3   5  11         13.31          2.49         2.06 o
  -2   5  11         17.68          4.76         1.41 o
  -1   5  11         76.70         55.20        18.31 o
   0   5  11        142.11        173.49         5.56 o
   1   5  11         77.94         68.64         5.24 o
   2   5  11         17.80         18.39         1.36 o
   3   5  11         14.39         14.31         2.27 o
   4   5  11         37.44         45.38         3.99 o
  -4   6  11         12.86         14.24         3.33 o
  -3   6  11         46.89         53.56         3.81 o
  -2   6  11        153.04        167.09         5.87 o
  -1   6  11         16.26         16.63         1.76 o
   0   6  11          0.97         -1.07         1.07 o
   1   6  11         16.05         19.00         1.61 o
   2   6  11        153.19        172.58         5.08 o
   3   6  11         46.76         51.62         4.31 o
   4   6  11         12.50          5.17         2.95 o
  -3   7  11         20.54         10.15         3.13 o
  -2   7  11          0.46          0.49         1.59 o
  -1   7  11         88.65         79.92        25.36 o
   0   7  11         25.83         24.58        11.02 o
   1   7  11         88.46         91.17         7.66 o
   2   7  11          0.49         -0.46         1.03 o
   3   7  11         20.46         24.83         3.45 o
  -2   8  11         11.01          0.46         2.53 o
  -1   8  11          8.87         12.13         2.97 o
   0   8  11          2.60          2.81         1.73 o
   1   8  11          8.96         10.38         3.75 o
   2   8  11         11.17         13.28         2.06 o
   0   0  12        788.83        698.77        10.92 o
   1   0  12        325.06        344.27         6.04 o
   2   0  12         79.46         77.99         2.96 o
   3   0  12        170.77        175.77         3.92 o
   4   0  12          8.37          5.32         2.06 o
   5   0  12         52.64         54.10         2.31 o
   6   0  12          9.85          4.93         2.84 o
  -6   1  12          3.57          6.61         3.53 o
  -5   1  12         14.15         11.75         2.04 o
  -4   1  12         12.24         11.34         1.70 o
  -3   1  12         67.09         67.26         2.02 o
  -2   1  12        382.80        383.15         5.97 o
  -1   1  12         22.89         21.11         0.74 o
   0   1  12         41.79         39.96         2.54 o
   1   1  12         22.99         20.59         1.09 o
   2   1  12        383.58        395.55         8.12 o
   3   1  12         66.76         67.03         1.61 o
   4   1  12         12.59         14.89         1.08 o
   5   1  12         15.28         13.42         2.34 o
   6   1  12          3.24          4.27         2.28 o
  -6   2  12         15.85         17.94         3.38 o
  -5   2  12         11.47         13.11         3.48 o
  -4   2  12        119.23        115.06         4.22 o
  -3   2  12          4.14          2.46         1.14 o
  -2   2  12          4.56          1.27         1.10 o
  -1   2  12        137.77        142.63         3.89 o
   0   2  12          2.78          1.60         0.80 o
   1   2  12        133.93        140.43         3.77 o
   2   2  12          4.42          3.68         0.91 o
   3   2  12          3.89          1.64         1.05 o
   4   2  12        121.48        121.84         2.68 o
  -6   3  12          0.82          0.19         3.82 o
  -5   3  12         28.64         26.56         3.23 o
  -4   3  12         18.75         18.65         3.67 o
  -3   3  12        168.50        156.36         4.89 o
  -2   3  12         54.29         43.94         2.00 o
  -1   3  12        256.99        302.82         7.32 o
   0   3  12        313.74        350.41         8.03 o
   1   3  12        253.76        264.07        36.49 o
   2   3  12         54.38         56.40         1.67 o
   3   3  12        168.42        163.74         5.51 o
   4   3  12         18.94         18.65         2.65 o
  -5   4  12          9.94          7.72         3.01 o
  -4   4  12         28.90         36.97         3.82 o
  -3   4  12         16.25         13.51         2.70 o
  -2   4  12         92.20        100.73         4.58 o
  -1   4  12          8.83          8.46         0.95 o
   0   4  12        111.28        125.98         8.70 o
   1   4  12          9.40          8.75         0.96 o
   2   4  12         92.92         99.21         2.54 o
   3   4  12         17.56         10.22         2.58 o
   4   4  12         29.06         28.86         3.10 o
  -5   5  12         10.93          8.73         2.81 o
  -4   5  12         18.91         13.44         3.23 o
  -3   5  12         55.47         38.14         3.32 o
  -2   5  12         11.93          4.28         2.10 o
  -1   5  12         26.01         22.57         9.96 o
   0   5  12         36.00         33.99         8.67 o
   1   5  12         26.79         24.20         3.74 o
   2   5  12         13.04          9.86         1.45 o
   3   5  12         54.76         59.38         4.25 o
   4   5  12         18.76         28.03         2.98 o
  -4   6  12          4.44          5.19         2.89 o
  -3   6  12         62.26         71.49         4.21 o
  -2   6  12          8.20          8.28         2.21 o
  -1   6  12          7.57          6.03         1.60 o
   0   6  12         19.97         29.80         4.70 o
   1   6  12          7.70          7.97         1.56 o
   2   6  12          8.37          6.52         1.70 o
   3   6  12         61.22         79.50         4.50 o
   4   6  12          4.26         -0.10         2.33 o
  -3   7  12          1.01         -0.39         2.15 o
  -2   7  12         25.30         20.34         2.67 o
  -1   7  12         10.16          7.13         6.46 o
   0   7  12          0.08          1.42         1.31 o
   1   7  12          9.82         11.19         3.43 o
   2   7  12         24.87         31.61         7.32 o
   3   7  12          1.01          1.61         2.00 o
  -1   8  12          4.20          2.99         2.17 o
   0   8  12          0.01         -0.14         1.07 o
   1   8  12          4.20          6.81         2.01 o
   1   0  13        129.48        144.58         3.16 o
   2   0  13        184.04        178.17         4.00 o
   3   0  13          0.77         -0.32         0.78 o
   4   0  13         13.37          5.93         1.04 o
   5   0  13         18.16         19.89         2.69 o
   6   0  13         43.61         48.11         3.63 o
  -6   1  13          8.09         12.00         3.38 o
  -5   1  13         43.78         36.44         2.02 o
  -4   1  13         27.85         31.37         2.47 o
  -3   1  13        194.34        206.33        11.40 o
  -2   1  13         13.10         11.93         0.93 o
  -1   1  13         15.26         19.21         1.02 o
   0   1  13         25.43         25.22         2.62 o
   1   1  13         14.72         17.34         1.20 o
   2   1  13         12.67         10.12         1.96 o
   3   1  13        197.71        206.60         4.04 o
   4   1  13         27.67         31.40         1.18 o
   5   1  13         43.39         47.35         3.32 o
   6   1  13          7.72          6.47         2.50 o
  -6   2  13         21.39         12.45         3.56 o
  -5   2  13         89.32         90.73         4.59 o
  -4   2  13         93.19         99.15         4.39 o
  -3   2  13         12.03          6.67         1.47 o
  -2   2  13          6.42          4.16         1.17 o
  -1   2  13         51.36         53.96         5.16 o
   0   2  13         61.68         64.47         1.66 o
   1   2  13         48.48         54.88         1.43 o
   2   2  13          6.20          6.68         1.35 o
   3   2  13         12.60         11.32         1.39 o
   4   2  13         93.64         93.66         3.42 o
  -5   3  13         16.93         14.21         3.87 o
  -4   3  13         53.58         60.70         3.50 o
  -3   3  13        150.92        147.49         4.70 o
  -2   3  13         47.03         31.38         1.82 o
  -1   3  13         59.96         50.28        14.53 o
   0   3  13        166.48        163.40         5.81 o
   1   3  13         59.13         55.18         6.52 o
   2   3  13         46.73         44.02         1.43 o
   3   3  13        146.72        159.59         5.17 o
   4   3  13         53.14         60.40         3.39 o
  -5   4  13         20.67         21.22         3.63 o
  -4   4  13         19.81         25.57         3.05 o
  -3   4  13         61.37         59.51         3.70 o
  -2   4  13         24.53         27.50         1.66 o
  -1   4  13         71.43         77.09         3.79 o
   0   4  13         99.02        115.41         3.41 o
   1   4  13         71.84         79.50         2.73 o
   2   4  13         25.33         27.68         1.25 o
   3   4  13         60.37         57.46         3.81 o
   4   4  13         19.28         16.73         2.95 o
  -5   5  13          1.57         -2.37         2.62 o
  -4   5  13         23.11         14.96         3.36 o
  -3   5  13         34.48         28.27         3.35 o
  -2   5  13         13.93          5.26         2.31 o
  -1   5  13          7.87          7.11         5.12 o
   0   5  13          1.02          2.54         2.31 o
   1   5  13          8.47          6.66         1.53 o
   2   5  13         14.16         17.25         1.60 o
   3   5  13         33.45         35.71         3.16 o
   4   5  13         22.22         29.97         2.98 o
  -4   6  13          7.92          0.58         3.39 o
  -3   6  13         16.43         22.03         3.24 o
  -2   6  13          6.52          3.67         2.16 o
  -1   6  13         12.23         16.01         1.78 o
   0   6  13          4.34          4.32         1.22 o
   1   6  13         12.20         16.52         1.65 o
   2   6  13          6.47          8.03         1.66 o
   3   6  13         16.16         17.59         2.81 o
   4   6  13          8.02          9.23         2.76 o
  -3   7  13          6.88         -2.06         2.06 o
  -2   7  13          1.55         -0.89         1.79 o
  -1   7  13          1.64          1.67         3.09 o
   0   7  13         21.73         23.17        11.16 o
   1   7  13          1.64          3.42         1.29 o
   2   7  13          1.59          0.89         1.27 o
   3   7  13          7.07          9.13         2.68 o
  -1   8  13          1.23          0.86         1.44 o
   0   8  13          0.49          0.40         1.09 o
   1   8  13          1.34          1.74         1.99 o
   0   0  14        163.19        142.42        14.16 o
   1   0  14          3.05         -0.64         0.64 o
   2   0  14         64.12         64.59         1.53 o
   3   0  14        110.92        118.44         3.14 o
   4   0  14         87.18         82.05         2.52 o
   5   0  14          3.01          1.53         1.36 o
   6   0  14          4.41          5.24         2.80 o
  -6   1  14          7.20          8.62         3.44 o
  -5   1  14         51.44         54.46         2.43 o
  -4   1  14         91.62         88.42         4.93 o
  -3   1  14          2.48          2.00         0.78 o
  -2   1  14         61.28         64.72         1.56 o
  -1   1  14         35.49         32.23         3.05 o
   0   1  14         44.83         43.88         4.33 o
   1   1  14         35.79         34.68         2.31 o
   2   1  14         60.41         60.95         1.58 o
   3   1  14          2.48          3.17         0.80 o
   4   1  14         92.16         91.40         2.91 o
   5   1  14         51.48         60.14         3.70 o
   6   1  14          7.50         12.76         3.11 o
  -6   2  14         12.82         13.57         3.36 o
  -5   2  14          0.94         -0.44         2.49 o
  -4   2  14         18.96         24.83         2.74 o
  -3   2  14        197.91        200.00         5.47 o
  -2   2  14         36.37         19.47         1.70 o
  -1   2  14         30.61         31.58         1.24 o
   0   2  14          7.05          7.51         0.98 o
   1   2  14         30.47         36.38         1.40 o
   2   2  14         36.27         34.65         1.44 o
   3   2  14        196.12        207.72         5.73 o
   4   2  14         19.31         20.12         2.56 o
  -5   3  14          5.33          3.19         2.74 o
  -4   3  14         13.81          7.87         2.44 o
  -3   3  14         21.77         14.39         2.83 o
  -2   3  14         97.09         82.02         2.53 o
  -1   3  14        246.56        300.57         7.16 o
   0   3  14         22.29         17.77         6.77 o
   1   3  14        243.05        286.14         7.22 o
   2   3  14         96.37        118.15         4.83 o
   3   3  14         21.17         21.76         2.28 o
   4   3  14         13.29         16.86         2.21 o
  -5   4  14          4.94          5.54         3.11 o
  -4   4  14         34.52         43.04         3.33 o
  -3   4  14         18.37         18.39         3.17 o
  -2   4  14         59.60         60.82         2.19 o
  -1   4  14         11.09         11.55         1.02 o
   0   4  14        153.83        161.61         7.08 o
   1   4  14         10.98          9.17         1.03 o
   2   4  14         60.13         66.90         1.64 o
   3   4  14         19.43         19.78         2.36 o
   4   4  14         35.40         37.79         3.29 o
  -4   5  14          3.74         -0.07         3.05 o
  -3   5  14         52.37         43.08         3.59 o
  -2   5  14         10.11          0.89         2.77 o
  -1   5  14         29.60         27.32        11.67 o
   0   5  14          0.00          0.77         1.00 o
   1   5  14         28.42         25.01         3.48 o
   2   5  14         10.69          9.33         2.43 o
   3   5  14         52.07         66.85         4.55 o
   4   5  14          3.74          6.21         1.93 o
  -4   6  14         19.96         19.01         3.67 o
  -3   6  14          4.18          5.62         2.49 o
  -2   6  14          3.67         -0.13         1.64 o
  -1   6  14         13.17         16.82         1.83 o
   0   6  14          7.69          6.54         1.49 o
   1   6  14         13.02         12.66         1.85 o
   2   6  14          3.60          1.71         1.44 o
   3   6  14          4.26          1.51         2.27 o
   4   6  14         20.08         22.45         3.33 o
  -2   7  14          8.92          3.50         2.77 o
  -1   7  14         17.89         20.40         8.02 o
   0   7  14          0.54          0.11         1.15 o
   1   7  14         18.36         27.10         7.63 o
   2   7  14          8.89          6.28         2.81 o
   1   0  15        229.26        212.64        10.75 o
   2   0  15        149.33        139.52         3.44 o
   3   0  15          5.23          1.18         2.96 o
   4   0  15          0.58         -0.11         1.10 o
   5   0  15         10.05          7.39         2.31 o
   6   0  15          2.85         -0.93         2.55 o
  -6   1  15          1.73          0.86         3.93 o
  -5   1  15         11.09         10.62         1.60 o
  -4   1  15         51.09         49.31         4.98 o
  -3   1  15         40.80         40.90         1.56 o
  -2   1  15        110.46        115.89         3.40 o
  -1   1  15        161.83        174.62         8.22 o
   0   1  15         59.47         60.37         4.63 o
   1   1  15        161.04        176.25         7.93 o
   2   1  15        111.58        115.03         3.21 o
   3   1  15         40.52         41.63         1.87 o
   4   1  15         53.07         55.05         2.29 o
   5   1  15         11.25         12.27         2.86 o
   6   1  15          1.87          1.67         2.19 o
  -5   2  15         16.66         14.15         3.01 o
  -4   2  15         27.13         20.02         2.79 o
  -3   2  15         90.33         90.67         2.49 o
  -1   2  15         19.04         15.62         1.00 o
   0   2  15          8.67          4.97         0.89 o
   1   2  15         20.26         15.10         1.00 o
   2   2  15        234.88        256.70         6.61 o
   3   2  15         90.30         85.78         2.46 o
   4   2  15         26.39         15.97         2.81 o
  -5   3  15          1.80          3.30         2.27 o
  -4   3  15         20.46         20.49         3.39 o
  -3   3  15         16.91          7.44         2.27 o
  -2   3  15          0.08          1.19         1.41 o
  -1   3  15         12.86          8.90         7.21 o
   0   3  15        118.61        132.97         4.98 o
   1   3  15         13.65         13.96         4.31 o
   2   3  15          0.07          0.29         0.86 o
   3   3  15         18.01         17.51         2.43 o
   4   3  15         21.15         21.45         2.44 o
  -5   4  15          9.74          9.79         3.19 o
  -4   4  15          3.25          0.64         2.59 o
  -3   4  15         16.52         19.50         3.01 o
  -2   4  15        111.59        123.40         4.40 o
  -1   4  15        120.14        126.12         4.09 o
   0   4  15        148.97        142.30         3.68 o
   1   4  15        121.10        132.05         3.25 o
   2   4  15        114.96        119.32         3.09 o
   3   4  15         16.87         15.84         2.44 o
   4   4  15          3.40          0.89         1.87 o
  -4   5  15         24.38         15.17         3.94 o
  -3   5  15          0.87          0.07         2.56 o
  -2   5  15          6.96         -1.29         1.97 o
  -1   5  15         15.32         13.59         5.79 o
   0   5  15         39.98         35.20        11.45 o
   1   5  15         15.40         19.84         3.39 o
   2   5  15          6.89          7.67         1.77 o
   3   5  15          0.76          0.92         1.69 o
   4   5  15         24.81         26.34         3.38 o
  -3   6  15          5.23          0.77         2.84 o
  -2   6  15         13.96         15.19         2.92 o
  -1   6  15          3.81          3.47         1.36 o
   0   6  15          3.01          1.47         2.33 o
   1   6  15          3.62          4.47         2.94 o
   2   6  15         14.05         19.09         1.88 o
   3   6  15          5.41          3.82         2.31 o
  -2   7  15          0.55         -1.81         1.81 o
  -1   7  15          8.21          3.70         4.09 o
   0   7  15          3.12          0.83         1.35 o
   1   7  15          8.31          7.36         3.98 o
   2   7  15          0.52         -1.16         1.16 o
   0   0  16         11.72          7.51         4.10 o
   1   0  16        243.13        253.44         6.63 o
   2   0  16          2.25          0.39         0.83 o
   3   0  16         29.72         32.01         4.09 o
   4   0  16          3.43          0.95         1.73 o
   5   0  16          5.27          6.43         1.53 o
  -5   1  16          9.41          8.67         2.38 o
  -4   1  16         11.08         12.67         1.93 o
  -3   1  16         11.61         10.43         1.61 o
  -2   1  16        113.53        122.18         3.06 o
  -1   1  16         11.53         13.11         1.21 o
   0   1  16          4.94          3.29         1.20 o
   1   1  16         10.42          9.77         1.17 o
   2   1  16        115.29        124.71         3.25 o
   3   1  16         11.24          9.46         1.37 o
   4   1  16         10.96         13.43         1.48 o
   5   1  16         10.07         13.70         2.58 o
  -5   2  16         13.26         13.07         2.62 o
  -4   2  16         63.41         70.72         4.00 o
  -3   2  16         25.09         20.12         2.70 o
  -2   2  16         62.19         48.73         2.06 o
  -1   2  16        140.56        148.31         3.68 o
   0   2  16        177.82        179.11         6.44 o
   1   2  16        142.95        148.21         3.71 o
   2   2  16         61.73         57.92         3.33 o
   3   2  16         23.81         26.70         2.70 o
   4   2  16         62.93         65.10         3.29 o
  -5   3  16         24.01         28.22         3.27 o
  -4   3  16          3.55          2.22         2.39 o
  -3   3  16          4.47         -0.80         1.76 o
  -2   3  16         20.61          7.78         2.31 o
  -1   3  16        145.32        152.05         5.10 o
   0   3  16         35.73         41.02        13.20 o
   1   3  16        142.83        138.07        20.94 o
   2   3  16         20.75         19.87         1.76 o
   3   3  16          4.26          0.34         1.78 o
   4   3  16          3.47          0.90         2.01 o
  -4   4  16          4.80          3.93         3.01 o
  -3   4  16         21.23         18.43         2.58 o
  -2   4  16         23.62         21.68         2.87 o
  -1   4  16          5.01          4.74         1.61 o
   0   4  16        125.03        132.66         5.97 o
   1   4  16          4.74          3.29         1.42 o
   2   4  16         23.47         24.77         4.24 o
   3   4  16         20.24         20.31         3.04 o
   4   4  16          5.04          0.24         1.85 o
  -4   5  16          2.75         -1.07         2.76 o
  -3   5  16          0.95         -1.75         1.75 o
  -2   5  16         29.33         20.03         3.23 o
  -1   5  16         24.48         25.84        14.79 o
   0   5  16          2.93         -0.58         1.33 o
   1   5  16         23.75         24.07         5.79 o
   2   5  16         28.69         33.06         8.45 o
   3   5  16          0.92         -0.49         1.48 o
   4   5  16          2.61         -0.96         2.18 o
  -3   6  16         11.25         11.29         2.76 o
  -2   6  16          1.17          2.30         2.15 o
  -1   6  16         19.93         25.01         2.16 o
   0   6  16          0.01          0.63         1.05 o
   1   6  16         20.38         23.33         3.19 o
   2   6  16          1.13         -0.92         1.03 o
   3   6  16         11.18          8.49         3.50 o
  -1   7  16          0.94          1.62         2.39 o
   0   7  16          0.23          0.83         1.11 o
   1   7  16          0.98          0.14         1.13 o
   1   0  17         54.95         54.63         3.96 o
   2   0  17         13.44         10.13         4.93 o
   3   0  17          2.39          1.16         1.10 o
   4   0  17         31.75         23.31         2.16 o
   5   0  17          7.19          3.78         1.76 o
  -5   1  17          0.14         -0.07         0.86 o
  -4   1  17         21.07         22.06         2.99 o
  -3   1  17         56.69         53.61         2.56 o
  -2   1  17         11.51         12.84         1.01 o
  -1   1  17         66.39         67.32         3.70 o
   0   1  17         33.91         33.86         3.80 o
   1   1  17         64.40         62.29         2.76 o
   2   1  17         11.27         12.06         1.29 o
   3   1  17         56.69         54.81         3.22 o
   4   1  17         21.49         21.10         1.95 o
   5   1  17          0.15          1.59         2.22 o
  -5   2  17          2.94         -1.32         3.13 o
  -4   2  17          1.64         -1.59         2.06 o
  -3   2  17         25.66         21.22         2.56 o
  -2   2  17         19.53         19.45         2.93 o
  -1   2  17        118.13        125.30         3.62 o
   0   2  17         17.71         18.87         1.16 o
   1   2  17        115.69        124.66         3.28 o
   2   2  17         19.65         23.64         1.70 o
   3   2  17         25.20         26.79         3.02 o
   4   2  17          1.62         -0.33         1.56 o
  -5   3  17          4.65          5.23         3.10 o
  -4   3  17          8.98         11.32         2.99 o
  -3   3  17          2.01          2.40         2.18 o
  -2   3  17        116.82         90.60         3.93 o
  -1   3  17         18.35          9.40         7.09 o
   0   3  17         14.11         13.26         7.73 o
   1   3  17         18.86         13.03         3.87 o
   2   3  17        117.29        130.63         8.56 o
   3   3  17          1.92         -0.16         1.35 o
   4   3  17          9.07          8.56         2.18 o
  -4   4  17          1.64          0.37         2.79 o
  -3   4  17          8.44          7.10         2.18 o
  -2   4  17          6.37          7.62         2.10 o
  -1   4  17         41.11         46.27         2.36 o
   0   4  17          3.67          3.71         1.46 o
   1   4  17         41.14         46.59         2.62 o
   2   4  17          5.83          5.24         1.52 o
   3   4  17          8.16          9.27         2.07 o
   4   4  17          1.51          2.09         1.69 o
  -3   5  17         22.62         10.70         3.33 o
  -2   5  17          3.84         -1.56         1.56 o
  -1   5  17          8.36          1.55         2.55 o
   0   5  17         19.30         20.21        10.09 o
   1   5  17          8.14          6.04         5.33 o
   2   5  17          3.94          1.62         1.34 o
   3   5  17         22.51         30.86         3.19 o
  -2   6  17         13.55         17.14         3.02 o
  -1   6  17          5.64          3.07         1.58 o
   0   6  17          0.16          0.80         1.05 o
   1   6  17          5.34          5.39         1.67 o
   2   6  17         13.59         16.88         4.10 o
   0   7  17          3.56          1.14         2.97 o
   0   0  18         25.87         26.17         5.07 o
   1   0  18         16.41          9.71         1.89 o
   2   0  18         20.27         14.08         3.22 o
   3   0  18         43.15         45.46         4.52 o
   4   0  18          3.80          1.26         1.40 o
   5   0  18          7.58          5.11         1.38 o
  -5   1  18          8.24          7.49         1.58 o
  -4   1  18         29.02         30.99         2.17 o
  -3   1  18          7.97          5.64         1.42 o
  -2   1  18         45.21         46.64         2.96 o
  -1   1  18         51.12         49.29         3.43 o
   0   1  18        116.86        102.20        15.87 o
   1   1  18         51.20         50.40         3.84 o
   2   1  18         44.60         46.30         2.39 o
   3   1  18          8.13          8.49         1.47 o
   4   1  18         28.60         31.98         2.01 o
   5   1  18          8.55          7.73         2.64 o
  -5   2  18          1.69          1.59         3.23 o
  -4   2  18         20.76         28.28         2.95 o
  -3   2  18         19.56         12.61         2.50 o
  -2   2  18         18.49         11.60         2.25 o
  -1   2  18         89.91         97.87         3.06 o
   0   2  18          4.06          0.75         0.79 o
   1   2  18         89.32         94.52         5.76 o
   2   2  18         18.74         20.75         1.86 o
   3   2  18         19.68         14.58         2.52 o
   4   2  18         20.88         15.73         2.46 o
  -4   3  18          6.96          5.82         2.73 o
  -3   3  18          6.65          3.96         1.81 o
  -1   3  18         32.02         30.43        13.07 o
   0   3  18         39.03         44.71        19.73 o
   1   3  18         33.34         35.91        11.15 o
   2   3  18         82.71         99.52         9.92 o
   3   3  18          6.39          7.81         1.73 o
   4   3  18          7.04          9.10         2.28 o
  -4   4  18          9.74         13.04         3.72 o
  -3   4  18          3.94          5.08         2.52 o
  -2   4  18          5.69          6.46         2.64 o
  -1   4  18          5.47          6.04         2.67 o
   0   4  18         45.91         53.52         2.42 o
   1   4  18          5.47          3.88         1.76 o
   2   4  18          5.83          3.56         3.97 o
   3   4  18          3.69          3.94         2.12 o
   4   4  18          9.77          8.49         2.62 o
  -3   5  18         10.29          2.56         2.56 o
  -2   5  18         11.25         16.39         3.16 o
  -1   5  18         48.07         51.33        21.62 o
   0   5  18         35.11         30.78        14.26 o
   1   5  18         48.54         56.22         9.21 o
   2   5  18         11.45         14.29         2.14 o
   3   5  18         10.31         11.53         2.49 o
  -2   6  18          0.05          0.15         1.67 o
  -1   6  18          1.75         -0.05         1.08 o
   0   6  18         27.12         35.60         2.96 o
   1   6  18          1.68          0.51         1.31 o
   2   6  18          0.04         -0.12         1.16 o
   1   0  19         35.85         38.80         4.50 o
   2   0  19         59.21         62.60         2.84 o
   3   0  19         12.27          7.47         1.99 o
   4   0  19         14.38         12.82         2.00 o
   5   0  19          1.65          3.81         2.16 o
  -4   1  19         13.64         15.32         1.70 o
  -3   1  19         30.78         36.77         2.25 o
  -2   1  19          4.91          2.66         1.42 o
  -1   1  19        195.55        220.94        11.22 o
   0   1  19        228.09        260.64         6.19 o
   1   1  19        196.49        218.14         4.93 o
   2   1  19          4.98          5.34         1.52 o
   3   1  19         29.84         32.43         2.11 o
   4   1  19         13.49         14.66         2.20 o
  -4   2  19          0.44         -0.61         2.62 o
  -3   2  19         35.69         38.21         3.36 o
  -2   2  19         68.08         69.07         3.76 o
  -1   2  19         48.20         55.37         2.50 o
   0   2  19         57.50         64.53         2.44 o
   1   2  19         48.25         53.05         2.36 o
   2   2  19         68.84         74.50         9.72 o
   3   2  19         35.15         38.43         2.92 o
   4   2  19          0.44         -0.12         1.10 o
  -4   3  19          9.27          7.62         2.99 o
  -3   3  19          2.91          3.41         2.12 o
  -2   3  19          3.42         -1.87         1.87 o
  -1   3  19         32.24         25.80        11.53 o
   0   3  19         20.20         19.53        11.82 o
   1   3  19         32.53         36.25         5.76 o
   2   3  19          3.53          1.30         1.57 o
   3   3  19          3.14          3.13         1.96 o
   4   3  19          9.21         12.42         2.79 o
  -3   4  19          0.61         -1.39         1.67 o
  -2   4  19          7.50          3.08         2.10 o
  -1   4  19         59.14         61.01         2.78 o
   0   4  19          7.09          6.47         3.01 o
   1   4  19         57.83         70.30         2.85 o
   2   4  19          7.00          4.97         1.75 o
   3   4  19          0.60          0.09         1.64 o
  -3   5  19          2.31         -1.63         1.99 o
  -2   5  19          2.41          0.96         2.18 o
  -1   5  19          5.51          4.39         1.89 o
   0   5  19         27.43         26.68        14.92 o
   1   5  19          5.21          5.07         1.71 o
   2   5  19          2.37         -0.92         1.37 o
   3   5  19          2.14          5.75         2.92 o
  -1   6  19          1.80         -0.60         1.32 o
   0   6  19          0.96         -0.06         1.25 o
   1   6  19          1.92          3.57         1.49 o
   0   0  20        165.24        174.29         5.05 o
   1   0  20         19.72         29.71         4.96 o
   2   0  20          0.10         -1.01         1.01 o
   3   0  20         48.09         42.52         5.47 o
   4   0  20          7.43          5.16         2.07 o
  -4   1  20         17.22         17.80         1.88 o
  -3   1  20          4.25          1.98         1.61 o
  -2   1  20         26.09         28.32         2.08 o
  -1   1  20          3.43          2.97         1.41 o
   0   1  20         29.16         27.68         4.66 o
   1   1  20          3.07          1.06         1.15 o
   2   1  20         25.79         31.18         2.12 o
   3   1  20          4.23          6.35         2.39 o
   4   1  20         16.94         16.77         2.03 o
  -4   2  20          2.49          0.47         2.59 o
  -3   2  20          1.21         -0.67         2.31 o
  -2   2  20         38.46         27.91         3.39 o
  -1   2  20         15.35         15.95         1.71 o
   0   2  20         48.72         62.31         2.59 o
   1   2  20         16.01         19.33         2.00 o
   2   2  20         38.65         42.38         2.25 o
   3   2  20          1.24          0.77         1.51 o
   4   2  20          2.49         -1.32         1.32 o
  -4   3  20          2.50          0.13         2.77 o
  -3   3  20          4.56          5.05         2.87 o
  -2   3  20         17.74          8.16         2.70 o
  -1   3  20         42.85         40.48        13.40 o
   0   3  20          5.93          7.75         5.27 o
   1   3  20         42.65         44.74        11.80 o
   2   3  20         18.67         18.23         2.08 o
   3   3  20          4.44          1.45         1.97 o
   4   3  20          2.37          3.53         1.90 o
  -3   4  20          8.41          3.66         2.71 o
  -2   4  20         12.93         13.66         2.67 o
  -1   4  20          6.61          6.94         1.70 o
   0   4  20          9.00          7.88         1.89 o
   1   4  20          6.86         12.41         5.08 o
   2   4  20         12.78         13.03         1.90 o
   3   4  20          8.03          7.70         2.58 o
  -2   5  20         12.87          2.81         2.67 o
  -1   5  20         15.38         14.03        10.26 o
   0   5  20          0.61         -0.36         1.52 o
   1   5  20         14.93         17.52         6.36 o
   2   5  20         12.86         12.49         2.32 o
   1   0  21          2.67         -0.19         0.93 o
   2   0  21         12.51         13.58         6.24 o
   3   0  21          2.47          2.97         1.26 o
   4   0  21         23.32         25.15         2.56 o
  -4   1  21          4.11          3.52         1.43 o
  -3   1  21         12.91         13.63         1.70 o
  -2   1  21         11.83         13.44         1.93 o
  -1   1  21          7.38          4.47         1.10 o
   0   1  21          5.28          4.75         1.19 o
   1   1  21          7.28          5.36         1.69 o
   2   1  21         11.72         12.67         3.43 o
   3   1  21         12.36         15.61         1.69 o
   4   1  21          4.00          5.81         3.04 o
  -3   2  21          3.19         -0.84         2.16 o
  -2   2  21          4.95         -2.22         2.22 o
  -1   2  21          6.69          7.14         2.04 o
   0   2  21         11.79         10.46         1.75 o
   1   2  21          6.90          6.27         3.06 o
   2   2  21          5.43          4.86         3.30 o
   3   2  21          3.09          0.52         1.61 o
  -3   3  21          1.48         -0.33         2.21 o
  -2   3  21          6.31         -1.20         1.72 o
  -1   3  21          8.00          2.65         4.77 o
   0   3  21         11.01         11.19         7.62 o
   1   3  21          8.39          4.27         1.60 o
   2   3  21          6.43          2.03         1.59 o
   3   3  21          1.52          0.84         1.53 o
  -2   4  21          2.61          4.07         2.03 o
  -1   4  21          4.96         13.18         4.53 o
   0   4  21          4.12          2.83         1.49 o
   1   4  21          4.84          5.35         1.64 o
   2   4  21          2.86          0.55         1.74 o
  -1   5  21          0.89         -0.31         2.87 o
   0   5  21         15.10         17.34         2.44 o
   1   5  21          0.87         -1.15         1.21 o
   0   0  22         26.71         22.69         2.26 o
   1   0  22         52.86         63.61         3.04 o
   2   0  22          1.82         -2.24         3.21 o
   3   0  22          0.87         -1.06         1.41 o
  -3   1  22         10.42          9.37         1.83 o
  -2   1  22         11.65         13.95         1.65 o
  -1   1  22         11.70          8.83         1.49 o
   0   1  22          8.21          2.77         1.66 o
   1   1  22         11.44          7.83         1.66 o
   2   1  22         12.11         13.25         1.70 o
   3   1  22         10.24         11.34         1.73 o
  -3   2  22          4.91          2.34         2.00 o
  -2   2  22         16.09         10.28         2.34 o
  -1   2  22          7.47          8.60         1.58 o
   0   2  22          4.80          2.75         1.52 o
   1   2  22          7.52          5.72         1.80 o
   2   2  22         16.28         16.98         1.87 o
   3   2  22          5.20          0.03         1.72 o
  -2   3  22         12.08          5.32         2.49 o
  -1   3  22          1.99          2.46         3.01 o
   0   3  22          5.80          3.70         2.56 o
   1   3  22          2.01          0.40         1.25 o
   2   3  22         12.04          9.90         4.41 o
  -2   4  22          1.51         -1.56         1.56 o
  -1   4  22          3.40          1.66         2.05 o
   0   4  22          2.99          3.00         1.47 o
   1   4  22          3.21          2.10         1.64 o
   2   4  22          1.56          0.35         1.34 o
   1   0  23          3.67          1.64         1.33 o
   2   0  23         31.17         30.04         7.69 o
   3   0  23         24.49         24.43         2.27 o
  -3   1  23          4.59          0.29         1.57 o
  -2   1  23         11.21          7.32         1.87 o
  -1   1  23         13.36         14.35         1.54 o
   0   1  23          1.17          1.47         1.18 o
   1   1  23         13.76         14.27         1.30 o
   2   1  23         11.31         12.88         1.83 o
   3   1  23          4.41          2.62         2.28 o
  -2   2  23          4.20         -1.78         1.78 o
  -1   2  23         28.77         37.33         4.37 o
   0   2  23          0.22         -0.36         1.05 o
   1   2  23         28.81         32.72         2.41 o
   2   2  23          4.46          3.64         3.72 o
  -2   3  23          0.43          0.84         1.56 o
  -1   3  23         18.17         23.01        12.16 o
   0   3  23         25.88         32.46        10.98 o
   1   3  23         18.13         18.44         4.53 o
   2   3  23          0.42         -0.01         1.06 o
   0   4  23          0.22         -0.70         1.12 o
   0   0  24         32.51         30.72         6.71 o
   1   0  24         32.65         33.21         3.87 o
   2   0  24          0.02         -1.18         1.18 o
  -2   1  24          4.82          3.00         2.93 o
  -1   1  24          8.62          9.66         1.28 o
   0   1  24          0.24         -0.62         0.77 o
   1   1  24          8.75          7.30         2.12 o
   2   1  24          5.09          0.22         2.04 o
  -2   2  24          6.33          0.73         2.01 o
  -1   2  24          6.74          9.51         2.22 o
   0   2  24          6.68          9.36         2.19 o
   1   2  24          6.85          4.85         1.62 o
   2   2  24          6.41          4.39         4.03 o
  -1   3  24          2.46          1.17         2.26 o
   0   3  24          1.28          0.27         1.02 o
   1   3  24          2.48         -0.37         1.35 o
   1   0  25          8.83          9.44         2.01 o
  -1   1  25          8.54          7.95         1.59 o
   0   1  25          0.08         -0.63         0.82 o
   1   1  25          8.81          8.08         1.87 o
   0   2  25         11.58          3.75         3.86 o
                                                
